# Supplementary material for: Programming Escherichia coli to function as a digital display
Source: Mol Syst Biol. 2020 Mar 5;16(3):e9401. doi: 10.15252/msb.20199401 (PMC7058928; doi:10.15252/msb.20199401)
Supplement: Supplementary file 2 — Dataset EV1 [file MSB-16-e9401-s002.zip]

Archive with 4 entries (3 files):
- Dataset_EV1/
- Dataset_EV1/Eco1C2G2T2.input.json
- Dataset_EV1/Eco1C2G2T2.UCF.json
- Dataset_EV1/Eco1C2G2T2.output.json
