# Supplementary material for: Programming Escherichia coli to function as a digital display
Source: Mol Syst Biol. 2020 Mar 5;16(3):e9401. doi: 10.15252/msb.20199401 (PMC7058928; doi:10.15252/msb.20199401)
Supplement: Supplementary file 2 — Dataset EV1 [file MSB-16-e9401-s002.zip › Dataset_EV1/Eco1C2G2T2.input.json]

[
	{
		"collection": "input_sensors",
		"name": "LacI_sensor",
		"model": "LacI_sensor_model",
		"structure": "LacI_sensor_structure"
	},
	{
		"collection": "models",
		"name": "LacI_sensor_model",
		"functions": {
			"response_function": "sensor_response"
		},
		"parameters": [
			{
				"name": "ymax",
				"value": 1.686,
				"description": "Maximal transcription"
			},
			{
				"name": "ymin",
				"value": 0.008,
				"description": "Minimal transcription"
			},
			{
				"name": "alpha",
				"value": 0.73,
				"description": "Tandem parameter"
			},
			{
				"name": "beta",
				"value": 0.04,
				"description": "Tandem parameter"
			}
		]
	},
	{
		"collection": "structures",
		"name": "LacI_sensor_structure",
		"outputs": [
			"pTac"
		]
	},
	{
		"collection": "input_sensors",
		"name": "TetR_sensor",
		"model": "TetR_sensor_model",
		"structure": "TetR_sensor_structure"
	},
	{
		"collection": "models",
		"name": "TetR_sensor_model",
		"functions": {
			"response_function": "sensor_response"
		},
		"parameters": [
			{
				"name": "ymax",
				"value": 1.967,
				"description": "Maximal transcription"
			},
			{
				"name": "ymin",
				"value": 0.04,
				"description": "Minimal transcription"
			},
			{
				"name": "alpha",
				"value": 0.69,
				"description": "Tandem parameter"
			},
			{
				"name": "beta",
				"value": 1.00,
				"description": "Tandem parameter"
			}
		]
	},
	{
		"collection": "structures",
		"name": "TetR_sensor_structure",
		"outputs": [
			"pTet"
		]
	},
	{
		"collection": "input_sensors",
		"name": "LuxR_sensor",
		"model": "LuxR_sensor_model",
		"structure": "LuxR_sensor_structure"
	},
	{
		"collection": "models",
		"name": "LuxR_sensor_model",
		"functions": {
			"response_function": "sensor_response"
		},
		"parameters": [
			{
				"name": "ymax",
				"value": 0.03,
				"description": "Maximal transcription"
			},
			{
				"name": "ymin",
				"value": 2.234,
				"description": "Minimal transcription"
			},
			{
				"name": "alpha",
				"value": 0.80,
				"description": "Tandem parameter"
			},
			{
				"name": "beta",
				"value": 1.00,
				"description": "Tandem parameter"
			}
		]
	},
	{
		"collection": "structures",
		"name": "LuxR_sensor_structure",
		"outputs": [
			"pLux2"
		]
	},
	{
		"collection": "input_sensors",
		"name": "CinR_sensor",
		"model": "CinR_sensor_model",
		"structure": "CinR_sensor_structure"
	},
	{
		"collection": "models",
		"name": "CinR_sensor_model",
		"functions": {
			"response_function": "sensor_response"
		},
		"parameters": [
			{
				"name": "ymax",
				"value": 3.178,
				"description": "Maximal transcription"
			},
			{
				"name": "ymin",
				"value": 0.005,
				"description": "Minimal transcription"
			},
			{
				"name": "alpha",
				"value": 0.01,
				"description": "Tandem parameter"
			},
			{
				"name": "beta",
				"value": 0.99,
				"description": "Tandem parameter"
			}
		]
	},
	{
		"collection": "structures",
		"name": "CinR_sensor_structure",
		"outputs": [
			"pCin"
		]
	},
	{
		"collection": "parts",
		"type": "promoter",
		"name": "pTac",
		"dnasequence": "AACGATCGTTGGCTGTGTTGACAATTAATCATCGGCTCGTATAATGTGTGGAATTGTGAGCGCTCACAATT"
	},
	{
		"collection": "parts",
		"type": "promoter",
		"name": "pTet",
		"dnasequence": "TACTCCACCGTTGGCTTTTTTCCCTATCAGTGATAGAGATTGACATCCCTATCAGTGATAGAGATAATGAGCAC"
	},
	{
		"collection": "parts",
		"type": "promoter",
		"name": "pLux2",
		"dnasequence": "ATAGCTTCTTACCGGACCTGTAGGATCGTACAGGTTTACGCAAGAAAATGGTTTGTTATTTTCGAATAAA"
	},
	{
		"collection": "parts",
		"type": "promoter",
		"name": "pCin",
		"dnasequence": "CCCTTTGTGCGTCCAAACGGACGCACGGCGCTCTAAAGCGGGTCGCGATCTTTCAGATTCGCTCCTCGCGCTTTCAGTCTTTGTTTTGGCGCATGTCGTTATCGCAAAACCGCTGCACACTTTTGCGCGACATGCTCTGATCCCCCTCATCTGGGGGGGCCTATCTGAGGGAATTTCCGATCCGGCTCGCCTGAACCATTCTGCTTTCCACGAACTTGAAAACGCT"
	}
]
