# Supplementary material for: Programming Escherichia coli to function as a digital display
Source: Mol Syst Biol. 2020 Mar 5;16(3):e9401. doi: 10.15252/msb.20199401 (PMC7058928; doi:10.15252/msb.20199401)
Supplement: Supplementary file 2 — Dataset EV1 [file MSB-16-e9401-s002.zip › Dataset_EV1/Eco1C2G2T2.UCF.json]

[
    {
        "collection": "header",
        "description": "TetR homologs: PhlF, SrpR, BM3R1, HlyIIR, BetI, AmtR, AmeR, QacR, IcaRA",
        "version": "EcoJS4ib",
        "date": "Mon Jun 17 14:13:20 EDT 2019",
        "author": [
            "Shuyi Zhang"
        ],
        "organism": "Escherichia coli NEB 10-beta",
        "genome": "NEB 10 \u2206(ara-leu) 7697 araD139 fhuA \u2206lacX74 galK16 galE15 e14- \u03c680dlacZ\u2206M15  recA1 relA1 endA1 nupG  rpsL (StrR) rph spoT1 \u2206(mrr-hsdRMS-mcrBC)",
        "media": "M9 minimal media composed of M9 media salts (6.78 g/L Na2HPO4, 3 g/L KH2PO4, 1 g/L NH4Cl, 0.5 g/L NaCl, 0.34 g/L thiamine hydrochloride, 0.4% D-glucose, 0.2% Casamino acids, 2 mM MgSO4, and 0.1 mM CaCl2; kanamycin (50 ug/ml), spectinomycin (50 ug/ml)",
        "temperature": "37",
        "growth": "Inoculation: Individual colonies into M9 media, 16 hours overnight in plate shaker.  Dilution: Next day, cells dilute ~200-fold into M9 media with antibiotics, growth for 3 hours.  Induction: Cells diluted ~650-fold into M9 media with antibiotics.  Growth: shaking incubator for 5 hours.  Arrest protein production: PBS and 2mg/ml kanamycin.  Measurement: flow cytometry, data processing for REU normalization."
    },
    {
        "collection": "measurement_std",
        "signal_carrier_units": "REU",
        "normalization_instructions": "The following equation converts the median YFP fluorescence to REU.  REU = (YFP \u2013 YFP0)/(YFPREU \u2013 YFP0), where YFP is the median fluorescence of the cells of interest, YFP0 is the median autofluorescence, and YFPREU is the median fluorescence of the cells containing the measurement standard plasmid",
        "plasmid_description": "p15A plasmid backbone with kanamycin resistance and a YFP expression cassette. Upstream isulation by terminator L3S3P21\nand a 5\u2019-promoter spacer.  Promoter BBa_J23101, ribozyme RiboJ, RBS BBa_B0064 drives constitutive YFP expression, with transcriptional termination by L3S3P21.",
        "plasmid_sequence": [
            "LOCUS       JS_BB_2                 2364 bp ds-DNA     circular     17-JUN-2019",
            "DEFINITION  .",
            "ACCESSION   ",
            "VERSION     ",
            "SOURCE      .",
            "  ORGANISM  .",
            "COMMENT     ",
            "COMMENT     ",
            "COMMENT     ApEinfo:methylated:1",
            "FEATURES             Location/Qualifiers",
            "     scar            1876..1879",
            "                     /locus_tag=\"Ascar\"",
            "                     /label=\"Ascar\"",
            "                     /ApEinfo_label=\"Ascar\"",
            "                     /ApEinfo_fwdcolor=\"gray\"",
            "                     /ApEinfo_revcolor=\"gray\"",
            "                     /ApEinfo_graphicformat=\"arrow_data {{0 1 2 0 0 -1} {} 0}",
            "                     width 5 offset 0\"",
            "     rep_origin      complement(274..274)",
            "                     /vntifkey=\"33\"",
            "                     /locus_tag=\"origin\"",
            "                     /label=\"origin\"",
            "                     /ApEinfo_label=\"origin\"",
            "                     /ApEinfo_fwdcolor=\"pink\"",
            "                     /ApEinfo_revcolor=\"pink\"",
            "                     /ApEinfo_graphicformat=\"arrow_data {{0 1 2 0 0 -1} {} 0}",
            "                     width 5 offset 0\"",
            "     rep_origin      1..836",
            "                     /vntifkey=\"33\"",
            "                     /locus_tag=\"more\\stringent\\p15A\"",
            "                     /label=\"more\\stringent\\p15A\"",
            "                     /ApEinfo_label=\"more\\stringent\\p15A\"",
            "                     /ApEinfo_fwdcolor=\"pink\"",
            "                     /ApEinfo_revcolor=\"pink\"",
            "                     /ApEinfo_graphicformat=\"arrow_data {{0 1 2 0 0 -1} {} 0}",
            "                     width 5 offset 0\"",
            "     misc_feature    complement(2222..2251)",
            "                     /vntifkey=\"21\"",
            "                     /locus_tag=\"3'\\lacI\\KO\\check\\-\\R\\(580bp)\"",
            "                     /label=\"3'\\lacI\\KO\\check\\-\\R\\(580bp)\"",
            "                     /ApEinfo_label=\"3'\\lacI\\KO\\check\\-\\R\\(580bp)\"",
            "                     /ApEinfo_fwdcolor=\"#0080ff\"",
            "                     /ApEinfo_revcolor=\"#0080ff\"",
            "                     /ApEinfo_graphicformat=\"arrow_data {{0 1 2 0 0 -1} {} 0}",
            "                     width 5 offset 0\"",
            "     CDS             complement(908..1723)",
            "                     /vntifkey=\"4\"",
            "                     /locus_tag=\"Kanamycin\\phosphotransferase\"",
            "                     /label=\"Kanamycin\\phosphotransferase\"",
            "                     /ApEinfo_label=\"Kanamycin\\phosphotransferase\"",
            "                     /ApEinfo_fwdcolor=\"pink\"",
            "                     /ApEinfo_revcolor=\"pink\"",
            "                     /ApEinfo_graphicformat=\"arrow_data {{0 1 2 0 0 -1} {} 0}",
            "                     width 5 offset 0\"",
            "     scar            2297..2300",
            "                     /locus_tag=\"Cscar\"",
            "                     /label=\"Cscar\"",
            "                     /ApEinfo_label=\"Cscar\"",
            "                     /ApEinfo_fwdcolor=\"gray\"",
            "                     /ApEinfo_revcolor=\"gray\"",
            "                     /ApEinfo_graphicformat=\"arrow_data {{0 1 2 0 0 -1} {} 0}",
            "                     width 5 offset 0\"",
            "     misc_feature    complement(2248..2253)",
            "                     /vntifkey=\"21\"",
            "                     /locus_tag=\"pLac\\-35\\box\"",
            "                     /label=\"pLac\\-35\\box\"",
            "                     /ApEinfo_label=\"pLac\\-35\\box\"",
            "                     /ApEinfo_fwdcolor=\"cyan\"",
            "                     /ApEinfo_revcolor=\"cyan\"",
            "                     /ApEinfo_graphicformat=\"arrow_data {{0 1 2 0 0 -1} {} 0}",
            "                     width 5 offset 0\"",
            "     misc_feature    complement(2272..2286)",
            "                     /vntifkey=\"21\"",
            "                     /locus_tag=\"CAP\\site\"",
            "                     /label=\"CAP\\site\"",
            "                     /ApEinfo_label=\"CAP\\site\"",
            "                     /ApEinfo_fwdcolor=\"#ff0080\"",
            "                     /ApEinfo_revcolor=\"#ff0080\"",
            "                     /ApEinfo_graphicformat=\"arrow_data {{0 1 2 0 0 -1} {} 0}",
            "                     width 5 offset 0\"",
            "     misc_feature    complement(2224..2229)",
            "                     /vntifkey=\"21\"",
            "                     /locus_tag=\"pLac\\-10\\box\"",
            "                     /label=\"pLac\\-10\\box\"",
            "                     /ApEinfo_label=\"pLac\\-10\\box\"",
            "                     /ApEinfo_fwdcolor=\"cyan\"",
            "                     /ApEinfo_revcolor=\"green\"",
            "                     /ApEinfo_graphicformat=\"arrow_data {{0 1 2 0 0 -1} {} 0}",
            "                     width 5 offset 0\"",
            "     misc_binding    complement(2197..2219)",
            "                     /vntifkey=\"20\"",
            "                     /locus_tag=\"LacO\"",
            "                     /label=\"LacO\"",
            "                     /ApEinfo_label=\"LacO\"",
            "                     /ApEinfo_fwdcolor=\"#6495ed\"",
            "                     /ApEinfo_revcolor=\"#6495ed\"",
            "                     /ApEinfo_graphicformat=\"arrow_data {{0 1 2 0 0 -1} {} 0}",
            "                     width 5 offset 0\"",
            "     CDS             complement(join(1949..1999,2006..2017))",
            "                     /vntifkey=\"4\"",
            "                     /locus_tag=\"LacZ\\alpha\"",
            "                     /label=\"LacZ\\alpha\"",
            "                     /ApEinfo_label=\"LacZ\\alpha\"",
            "                     /ApEinfo_fwdcolor=\"#6495ed\"",
            "                     /ApEinfo_revcolor=\"#6495ed\"",
            "                     /ApEinfo_graphicformat=\"arrow_data {{0 1 2 0 0 -1} {} 0}",
            "                     width 5 offset 0\"",
            "ORIGIN",
            "        1 gacctcagcg ctagcggagt gtatactggc ttactatgtt ggcactgatg agggtgtcag",
            "       61 tgaagtgctt catgtggcag gagaaaaaag gctgcaccgg tgcgtcagca gaatatgtga",
            "      121 tacaggatat attccgcttc ctcgctcact gactcgctac gctcggtcgt tcgactgcgg",
            "      181 cgagcggaaa tggcttacga acggggcgga gatttcctgg aagatgccag gaagatactt",
            "      241 aacagggaag tgagagggcc gcggcaaagc cgtttttcca taggctccgc ccccctgaca",
            "      301 agcatcacga aatctgacgc tcaaatcagt ggtggcgaaa cccgacagga ctataaagat",
            "      361 accaggcgtt tcccctggcg gctccctcgt gcgctctcct gttcctgcct ttcggtttac",
            "      421 cggtgtcatt ccgctgttat ggccgcgttt gtctcattcc acgcctgaca ctcagttccg",
            "      481 ggtaggcagt tcgctccaag ctggactgta tgcacgaacc ccccgttcag tccgaccgct",
            "      541 gcgccttatc cggtaactat cgtcttgagt ccaacccgga aagacatgca aaagcaccac",
            "      601 tggcagcagc cactggtaat tgatttagag gagttagtct tgaagtcatg cgccggttaa",
            "      661 ggctaaactg aaaggacaag ttttggtgac tgcgctcctc caagccagtt acctcggttc",
            "      721 aaagagttgg tagctcagag aaccttcgaa aaaccgccct gcaaggcggt tttttcgttt",
            "      781 tcagagcaag agattacgcg cagaccaaaa cgatctcaag aagatcatct tattaagggg",
            "      841 tctgacgctc agtggaacga aaaatcaatc taaagtatat atgagtaaac ttggtctgac",
            "      901 agttacctta gaaaaactca tcgagcatca aatgaaactg caatttattc atatcaggat",
            "      961 tatcaatacc atatttttga aaaagccgtt tctgtaatga aggagaaaac tcaccgaggc",
            "     1021 agttccatag gatggcaaga tcctggtatc ggtctgcgat tccgactcgt ccaacatcaa",
            "     1081 tacaacctat taatttcccc tcgtcaaaaa taaggttatc aagtgagaaa tcaccatgag",
            "     1141 tgacgactga atccggtgag aatggcaaaa gcttatgcat ttctttccag acttgttcaa",
            "     1201 caggccagcc attacgctcg tcatcaaaat cactcgcatc aaccaaaccg ttattcattc",
            "     1261 gtgattgcgc ctgagcgaga cgaaatacgc gatcgctgtt aaaaggacaa ttacaaacag",
            "     1321 gaatcgaatg caaccggcgc aggaacactg ccagcgcatc aacaatattt tcacctgaat",
            "     1381 caggatattc ttctaatacc tggaatgctg ttttcccggg gatcgcagtg gtgagtaacc",
            "     1441 atgcatcatc aggagtacgg ataaaatgct tgatggtcgg aagaggcata aattccgtca",
            "     1501 gccagtttag tctgaccatc tcatctgtaa catcattggc aacgctacct ttgccatgtt",
            "     1561 tcagaaacaa ctctggcgca tcgggcttcc catacaatcg atagattgtc gcacctgatt",
            "     1621 gcccgacatt atcgcgagcc catttatacc catataaatc agcatccatg ttggaattta",
            "     1681 atcgcggcct cgagcaagac gtttcccgtt gaatatggct cataacaccc cttgtattac",
            "     1741 tgtttatgta agcagacagt tttattgttc atgatgatat atttttatct tgtgcaatgt",
            "     1801 acatcagaga ttttgagaca caaAGCCTGC CTGTCTATTG ATGcGGCCGA AACGGCCaga",
            "     1861 ttgtactggg tctctggagc agtcttctgc accatatgcg gtgtgaaata ccgcacagat",
            "     1921 gcgtaaggag aaaataccgc atcaggcgcc attcgccatt caggctgcgc aactgttggg",
            "     1981 aagggcgatc ggtgcgggcc tcttcgctat tacgccagct ggcgaaaggg ggatgtgctg",
            "     2041 caaggcgatt aagttgggta acgccagggt tttcccagtc acgacgttgt aaaacgacgg",
            "     2101 ccagtgaatt cgagctcggt acccggggat cctctagagt cgacctgcag gcatgcaagc",
            "     2161 ttggcgtaat catggtcata gctgtttcct gtgtgaaatt gttatccgct cacaattcca",
            "     2221 cacaacatac gagccggaag cataaagtgt aaagcctggg gtgcctaatg agtgagctaa",
            "     2281 ctcacattga agaccaaatg cgagaccaat taaGGCCTGG GAGGCCAGTT TAGAAAATGG",
            "     2341 TAcactgact cgctgcacga ggca   ",
            "//"
        ]
    },
    {
        "collection": "logic_constraints",
        "available_gates": [
            {
                "type": "NOR",
                "max_instances": 9
            },
            {
                "type": "OUTPUT_OR",
                "max_instances": true
            }
        ]
    },
    {
        "outputs": [
            "y"
        ],
        "inputs": [
            "a",
            "b",
            "c"
        ],
        "netlist": [
            "NOT(0Wire44,b)",
            "NOT(0Wire45,c)",
            "NOR(n4,0Wire44,0Wire45)",
            "NOT(0Wire46,a)",
            "NOT(0Wire47,n4)",
            "NOR(y,0Wire46,0Wire47)"
        ],
        "collection": "motif_library"
    },
    {
        "outputs": [
            "y"
        ],
        "inputs": [
            "a",
            "b",
            "c"
        ],
        "netlist": [
            "NOT(0Wire94,b)",
            "NOR(n5,0Wire94,c)",
            "NOT(0Wire96,a)",
            "NOT(0Wire97,n5)",
            "NOR(y,0Wire96,0Wire97)"
        ],
        "collection": "motif_library"
    },
    {
        "outputs": [
            "y"
        ],
        "inputs": [
            "a",
            "b",
            "c"
        ],
        "netlist": [
            "NOT(0Wire128,a)",
            "NOT(0Wire129,b)",
            "NOR(y,0Wire128,0Wire129)"
        ],
        "collection": "motif_library"
    },
    {
        "outputs": [
            "y"
        ],
        "inputs": [
            "a",
            "b",
            "c"
        ],
        "netlist": [
            "NOT(0Wire176,c)",
            "NOR(n5,0Wire176,b)",
            "NOT(0Wire178,a)",
            "NOT(0Wire179,n5)",
            "NOR(y,0Wire178,0Wire179)"
        ],
        "collection": "motif_library"
    },
    {
        "outputs": [
            "y"
        ],
        "inputs": [
            "a",
            "b",
            "c"
        ],
        "netlist": [
            "NOT(0Wire210,a)",
            "NOT(0Wire211,c)",
            "NOR(y,0Wire210,0Wire211)"
        ],
        "collection": "motif_library"
    },
    {
        "outputs": [
            "y"
        ],
        "inputs": [
            "a",
            "b",
            "c"
        ],
        "netlist": [
            "NOR(0Wire291,c,b)",
            "NOR(n6,b,0Wire291)",
            "NOR(n8,c,0Wire291)",
            "NOR(n10,n6,n8)",
            "NOT(0Wire287,a)",
            "NOR(y,0Wire287,n10)"
        ],
        "collection": "motif_library"
    },
    {
        "outputs": [
            "y"
        ],
        "inputs": [
            "a",
            "b",
            "c"
        ],
        "netlist": [
            "NOR(n6,b,c)",
            "NOT(0Wire332,a)",
            "NOR(y,0Wire332,n6)"
        ],
        "collection": "motif_library"
    },
    {
        "outputs": [
            "y"
        ],
        "inputs": [
            "a",
            "b",
            "c"
        ],
        "netlist": [
            "NOR(n6,b,c)",
            "NOT(0Wire382,a)",
            "NOT(0Wire383,n6)",
            "NOR(y,0Wire382,0Wire383)"
        ],
        "collection": "motif_library"
    },
    {
        "outputs": [
            "y"
        ],
        "inputs": [
            "a",
            "b",
            "c"
        ],
        "netlist": [
            "NOT(n4,b)",
            "NOT(n5,c)",
            "NOR(n6,n4,n5)",
            "NOR(n8,b,c)",
            "NOR(n10,n6,n8)",
            "NOT(0Wire458,a)",
            "NOR(y,0Wire458,n10)"
        ],
        "collection": "motif_library"
    },
    {
        "outputs": [
            "y"
        ],
        "inputs": [
            "a",
            "b",
            "c"
        ],
        "netlist": [
            "NOT(0Wire490,a)",
            "NOR(y,0Wire490,c)"
        ],
        "collection": "motif_library"
    },
    {
        "outputs": [
            "y"
        ],
        "inputs": [
            "a",
            "b",
            "c"
        ],
        "netlist": [
            "NOT(0Wire532,c)",
            "NOR(n5,0Wire532,b)",
            "NOT(0Wire534,a)",
            "NOR(y,0Wire534,n5)"
        ],
        "collection": "motif_library"
    },
    {
        "outputs": [
            "y"
        ],
        "inputs": [
            "a",
            "b",
            "c"
        ],
        "netlist": [
            "NOT(0Wire566,a)",
            "NOR(y,0Wire566,b)"
        ],
        "collection": "motif_library"
    },
    {
        "outputs": [
            "y"
        ],
        "inputs": [
            "a",
            "b",
            "c"
        ],
        "netlist": [
            "NOT(0Wire608,b)",
            "NOR(n5,0Wire608,c)",
            "NOT(0Wire610,a)",
            "NOR(y,0Wire610,n5)"
        ],
        "collection": "motif_library"
    },
    {
        "outputs": [
            "y"
        ],
        "inputs": [
            "a",
            "b",
            "c"
        ],
        "netlist": [
            "NOT(0Wire646,a)",
            "NOR(0Wire649,0Wire646,c)",
            "NOR(0Wire650,0Wire646,b)",
            "OUTPUT_OR(y,0Wire649,0Wire650)"
        ],
        "collection": "motif_library"
    },
    {
        "outputs": [
            "y"
        ],
        "inputs": [
            "a",
            "b",
            "c"
        ],
        "netlist": [
            "BUF(y,a)"
        ],
        "collection": "motif_library"
    },
    {
        "outputs": [
            "y"
        ],
        "inputs": [
            "a",
            "b",
            "c"
        ],
        "netlist": [
            "NOT(0Wire722,b)",
            "NOT(0Wire723,c)",
            "NOR(n5,0Wire722,0Wire723)",
            "NOT(0Wire725,n5)",
            "NOR(y,a,0Wire725)"
        ],
        "collection": "motif_library"
    },
    {
        "outputs": [
            "y"
        ],
        "inputs": [
            "a",
            "b",
            "c"
        ],
        "netlist": [
            "NOT(0Wire756,b)",
            "NOT(0Wire757,c)",
            "NOR(y,0Wire756,0Wire757)"
        ],
        "collection": "motif_library"
    },
    {
        "outputs": [
            "y"
        ],
        "inputs": [
            "a",
            "b",
            "c"
        ],
        "netlist": [
            "NOR(Wire0,a,c)",
            "NOT(Wire1,b)",
            "NOR(Wire2,Wire0,Wire1)",
            "NOT(Wire3,Wire2)",
            "NOR(Wire4,Wire3,a)",
            "NOR(Wire5,Wire3,c)",
            "OUTPUT_OR(y,Wire4,Wire5)"
        ],
        "collection": "motif_library"
    },
    {
        "outputs": [
            "y"
        ],
        "inputs": [
            "a",
            "b",
            "c"
        ],
        "netlist": [
            "NOR(n6,a,c)",
            "NOT(0Wire878,b)",
            "NOR(y,0Wire878,n6)"
        ],
        "collection": "motif_library"
    },
    {
        "outputs": [
            "y"
        ],
        "inputs": [
            "a",
            "b",
            "c"
        ],
        "netlist": [
            "NOR(Wire0,a,b)",
            "NOT(Wire1,c)",
            "NOR(Wire2,Wire0,Wire1)",
            "NOT(Wire3,Wire2)",
            "NOR(Wire4,Wire3,a)",
            "NOR(Wire5,Wire3,b)",
            "OUTPUT_OR(y,Wire4,Wire5)"
        ],
        "collection": "motif_library"
    },
    {
        "outputs": [
            "y"
        ],
        "inputs": [
            "a",
            "b",
            "c"
        ],
        "netlist": [
            "NOR(n6,a,b)",
            "NOT(0Wire1002,c)",
            "NOR(y,0Wire1002,n6)"
        ],
        "collection": "motif_library"
    },
    {
        "outputs": [
            "y"
        ],
        "inputs": [
            "a",
            "b",
            "c"
        ],
        "netlist": [
            "NOT(n4,a)",
            "NOT(n5,b)",
            "NOT(n6,c)",
            "NOR(n7,n5,n6)",
            "NOT(n8,n7)",
            "NOR(n9,b,c)",
            "NOR(n11,n4,n9)",
            "NOT(0Wire1085,n11)",
            "NOR(n12,n7,0Wire1085)",
            "NOR(n14,a,n8)",
            "OUTPUT_OR(y,n12,n14)"
        ],
        "collection": "motif_library"
    },
    {
        "outputs": [
            "y"
        ],
        "inputs": [
            "a",
            "b",
            "c"
        ],
        "netlist": [
            "NOT(n4,b)",
            "NOT(n5,c)",
            "NOR(n6,n4,n5)",
            "NOR(n8,b,c)",
            "NOT(0Wire1188,a)",
            "NOR(n10,0Wire1188,n8)",
            "OUTPUT_OR(y,n6,n10)"
        ],
        "collection": "motif_library"
    },
    {
        "outputs": [
            "y"
        ],
        "inputs": [
            "a",
            "b",
            "c"
        ],
        "netlist": [
            "NOR(Wire0,a,b)",
            "NOR(Wire1,Wire0,a)",
            "NOR(Wire2,b,c)",
            "NOR(Wire3,Wire1,Wire2)",
            "NOR(Wire4,a,c)",
            "NOR(y,Wire3,Wire4)"
        ],
        "collection": "motif_library"
    },
    {
        "outputs": [
            "y"
        ],
        "inputs": [
            "a",
            "b",
            "c"
        ],
        "netlist": [
            "NOR(Wire0,a,b)",
            "NOR(Wire1,Wire0,c)",
            "NOR(Wire2,Wire1,b)",
            "NOR(Wire3,Wire2,b)",
            "NOR(Wire4,Wire2,Wire1)",
            "OUTPUT_OR(y,Wire3,Wire4)"
        ],
        "collection": "motif_library"
    },
    {
        "outputs": [
            "y"
        ],
        "inputs": [
            "a",
            "b",
            "c"
        ],
        "netlist": [
            "NOT(n4,a)",
            "NOT(n5,c)",
            "NOR(n6,n4,c)",
            "NOT(0Wire1414,b)",
            "NOR(n8,0Wire1414,n5)",
            "NOT(0Wire1417,n8)",
            "NOR(n9,a,0Wire1417)",
            "OUTPUT_OR(y,n6,n9)"
        ],
        "collection": "motif_library"
    },
    {
        "outputs": [
            "y"
        ],
        "inputs": [
            "a",
            "b",
            "c"
        ],
        "netlist": [
            "NOT(n6,c)",
            "NOR(n7,a,c)",
            "NOR(n9,n6,b)",
            "NOR(y,n7,n9)"
        ],
        "collection": "motif_library"
    },
    {
        "outputs": [
            "y"
        ],
        "inputs": [
            "a",
            "b",
            "c"
        ],
        "netlist": [
            "NOT(0Wire1529,c)",
            "NOR(0Wire1545,b,a)",
            "NOR(0Wire1530,a,0Wire1545)",
            "NOT(0Wire1531,0Wire1530)",
            "NOR(0Wire1532,0Wire1531,0Wire1529)",
            "NOR(0Wire1533,b,0Wire1545)",
            "OUTPUT_OR(y,0Wire1532,0Wire1533)"
        ],
        "collection": "motif_library"
    },
    {
        "outputs": [
            "y"
        ],
        "inputs": [
            "a",
            "b",
            "c"
        ],
        "netlist": [
            "NOT(n5,b)",
            "NOR(n7,a,b)",
            "NOR(n9,n5,c)",
            "NOR(y,n7,n9)"
        ],
        "collection": "motif_library"
    },
    {
        "outputs": [
            "y"
        ],
        "inputs": [
            "a",
            "b",
            "c"
        ],
        "netlist": [
            "NOT(0Wire1670,b)",
            "NOT(0Wire1671,c)",
            "NOR(n5,0Wire1670,0Wire1671)",
            "NOR(0Wire1681,a,n5)",
            "NOR(n7,n5,0Wire1681)",
            "NOR(n9,a,0Wire1681)",
            "OUTPUT_OR(y,n7,n9)"
        ],
        "collection": "motif_library"
    },
    {
        "outputs": [
            "y"
        ],
        "inputs": [
            "a",
            "b",
            "c"
        ],
        "netlist": [
            "NOT(0Wire1720,b)",
            "NOT(0Wire1721,c)",
            "NOR(n5,0Wire1720,0Wire1721)",
            "OUTPUT_OR(y,a,n5)"
        ],
        "collection": "motif_library"
    },
    {
        "outputs": [
            "y"
        ],
        "inputs": [
            "a",
            "b",
            "c"
        ],
        "netlist": [
            "NOT(0Wire1770,b)",
            "NOR(n6,0Wire1770,c)",
            "NOT(0Wire1773,n6)",
            "NOR(y,a,0Wire1773)"
        ],
        "collection": "motif_library"
    },
    {
        "outputs": [
            "y"
        ],
        "inputs": [
            "a",
            "b",
            "c"
        ],
        "netlist": [
            "NOT(n4,a)",
            "NOT(n5,c)",
            "NOR(n6,n4,n5)",
            "NOR(n8,a,c)",
            "NOR(n10,n6,n8)",
            "NOT(0Wire1848,b)",
            "NOR(y,0Wire1848,n10)"
        ],
        "collection": "motif_library"
    },
    {
        "outputs": [
            "y"
        ],
        "inputs": [
            "a",
            "b",
            "c"
        ],
        "netlist": [
            "NOT(0Wire1880,b)",
            "NOR(y,0Wire1880,c)"
        ],
        "collection": "motif_library"
    },
    {
        "outputs": [
            "y"
        ],
        "inputs": [
            "a",
            "b",
            "c"
        ],
        "netlist": [
            "NOT(0Wire1922,c)",
            "NOR(n5,0Wire1922,a)",
            "NOT(0Wire1924,b)",
            "NOR(y,0Wire1924,n5)"
        ],
        "collection": "motif_library"
    },
    {
        "outputs": [
            "y"
        ],
        "inputs": [
            "a",
            "b",
            "c"
        ],
        "netlist": [
            "NOT(Wire0,a)",
            "NOR(Wire1,Wire0,b)",
            "NOR(Wire2,a,c)",
            "NOR(Wire3,Wire1,Wire2)",
            "NOR(Wire4,b,c)",
            "NOR(y,Wire3,Wire4)"
        ],
        "collection": "motif_library"
    },
    {
        "outputs": [
            "y"
        ],
        "inputs": [
            "a",
            "b",
            "c"
        ],
        "netlist": [
            "NOR(Wire0,a,b)",
            "NOR(Wire1,Wire0,c)",
            "NOR(Wire2,Wire1,a)",
            "NOR(Wire3,Wire2,a)",
            "NOR(Wire4,Wire2,Wire1)",
            "OUTPUT_OR(y,Wire3,Wire4)"
        ],
        "collection": "motif_library"
    },
    {
        "outputs": [
            "y"
        ],
        "inputs": [
            "a",
            "b",
            "c"
        ],
        "netlist": [
            "NOR(0Wire2161,b,c)",
            "NOR(n6,c,0Wire2161)",
            "NOR(n8,b,0Wire2161)",
            "NOT(0Wire2155,a)",
            "NOT(0Wire2156,n8)",
            "NOR(n9,0Wire2155,0Wire2156)",
            "OUTPUT_OR(y,n6,n9)"
        ],
        "collection": "motif_library"
    },
    {
        "outputs": [
            "y"
        ],
        "inputs": [
            "a",
            "b",
            "c"
        ],
        "netlist": [
            "NOT(n6,c)",
            "NOR(n7,b,c)",
            "NOR(n9,n6,a)",
            "NOR(y,n7,n9)"
        ],
        "collection": "motif_library"
    },
    {
        "outputs": [
            "y"
        ],
        "inputs": [
            "a",
            "b",
            "c"
        ],
        "netlist": [
            "NOR(Wire0,a,b)",
            "NOR(Wire1,Wire0,c)",
            "NOT(Wire2,Wire1)",
            "NOR(Wire3,Wire2,a)",
            "NOR(Wire4,Wire2,b)",
            "OUTPUT_OR(y,Wire3,Wire4)"
        ],
        "collection": "motif_library"
    },
    {
        "outputs": [
            "y"
        ],
        "inputs": [
            "a",
            "b",
            "c"
        ],
        "netlist": [
            "NOT(Wire0,a)",
            "NOT(Wire1,b)",
            "NOR(Wire2,Wire0,Wire1)",
            "NOR(Wire3,a,b)",
            "NOR(Wire4,Wire3,c)",
            "NOR(Wire5,Wire2,Wire4)",
            "NOR(Wire6,Wire5,Wire2)",
            "NOR(Wire7,Wire5,Wire4)",
            "OUTPUT_OR(y,Wire6,Wire7)"
        ],
        "collection": "motif_library"
    },
    {
        "outputs": [
            "y"
        ],
        "inputs": [
            "a",
            "b",
            "c"
        ],
        "netlist": [
            "NOR(n7,a,b)",
            "NOR(y,c,n7)"
        ],
        "collection": "motif_library"
    },
    {
        "outputs": [
            "y"
        ],
        "inputs": [
            "a",
            "b",
            "c"
        ],
        "netlist": [
            "NOR(0Wire2527,b,c)",
            "NOR(n6,c,0Wire2527)",
            "NOR(n8,b,0Wire2527)",
            "NOT(0Wire2521,a)",
            "NOR(n10,0Wire2521,n8)",
            "OUTPUT_OR(y,n6,n10)"
        ],
        "collection": "motif_library"
    },
    {
        "outputs": [
            "y"
        ],
        "inputs": [
            "a",
            "b",
            "c"
        ],
        "netlist": [
            "NOR(0Wire2599,b,a)",
            "NOR(0Wire2584,a,0Wire2599)",
            "NOT(0Wire2585,0Wire2584)",
            "NOR(0Wire2586,0Wire2585,c)",
            "NOR(0Wire2587,b,0Wire2599)",
            "OUTPUT_OR(y,0Wire2586,0Wire2587)"
        ],
        "collection": "motif_library"
    },
    {
        "outputs": [
            "y"
        ],
        "inputs": [
            "a",
            "b",
            "c"
        ],
        "netlist": [
            "NOT(0Wire2672,b)",
            "NOR(n6,0Wire2672,c)",
            "NOR(0Wire2683,a,n6)",
            "NOR(n8,n6,0Wire2683)",
            "NOR(n10,a,0Wire2683)",
            "OUTPUT_OR(y,n8,n10)"
        ],
        "collection": "motif_library"
    },
    {
        "outputs": [
            "y"
        ],
        "inputs": [
            "a",
            "b",
            "c"
        ],
        "netlist": [
            "NOR(Wire0,a,b)",
            "NOR(Wire1,Wire0,b)",
            "NOR(Wire2,Wire0,c)",
            "OUTPUT_OR(y,Wire1,Wire2)"
        ],
        "collection": "motif_library"
    },
    {
        "outputs": [
            "y"
        ],
        "inputs": [
            "a",
            "b",
            "c"
        ],
        "netlist": [
            "NOT(0Wire2774,b)",
            "NOR(n6,0Wire2774,c)",
            "OUTPUT_OR(y,a,n6)"
        ],
        "collection": "motif_library"
    },
    {
        "outputs": [
            "y"
        ],
        "inputs": [
            "a",
            "b",
            "c"
        ],
        "netlist": [
            "NOT(0Wire2808,b)",
            "NOR(y,0Wire2808,a)"
        ],
        "collection": "motif_library"
    },
    {
        "outputs": [
            "y"
        ],
        "inputs": [
            "a",
            "b",
            "c"
        ],
        "netlist": [
            "NOT(0Wire2850,a)",
            "NOR(n5,0Wire2850,c)",
            "NOT(0Wire2852,b)",
            "NOR(y,0Wire2852,n5)"
        ],
        "collection": "motif_library"
    },
    {
        "outputs": [
            "y"
        ],
        "inputs": [
            "a",
            "b",
            "c"
        ],
        "netlist": [
            "NOT(0Wire2889,b)",
            "NOR(0Wire2891,0Wire2889,c)",
            "NOR(0Wire2892,a,0Wire2889)",
            "OUTPUT_OR(y,0Wire2891,0Wire2892)"
        ],
        "collection": "motif_library"
    },
    {
        "outputs": [
            "y"
        ],
        "inputs": [
            "a",
            "b",
            "c"
        ],
        "netlist": [
            "BUF(y,b)"
        ],
        "collection": "motif_library"
    },
    {
        "outputs": [
            "y"
        ],
        "inputs": [
            "a",
            "b",
            "c"
        ],
        "netlist": [
            "NOT(0Wire2975,c)",
            "NOR(0Wire2991,a,b)",
            "NOR(0Wire2976,b,0Wire2991)",
            "NOT(0Wire2977,0Wire2976)",
            "NOR(0Wire2978,0Wire2977,0Wire2975)",
            "NOR(0Wire2979,a,0Wire2991)",
            "OUTPUT_OR(y,0Wire2978,0Wire2979)"
        ],
        "collection": "motif_library"
    },
    {
        "outputs": [
            "y"
        ],
        "inputs": [
            "a",
            "b",
            "c"
        ],
        "netlist": [
            "NOT(n4,a)",
            "NOR(n7,a,b)",
            "NOR(n9,n4,c)",
            "NOR(y,n7,n9)"
        ],
        "collection": "motif_library"
    },
    {
        "outputs": [
            "y"
        ],
        "inputs": [
            "a",
            "b",
            "c"
        ],
        "netlist": [
            "NOT(0Wire3116,a)",
            "NOT(0Wire3117,c)",
            "NOR(n5,0Wire3116,0Wire3117)",
            "NOR(0Wire3127,b,n5)",
            "NOR(n7,n5,0Wire3127)",
            "NOR(n9,b,0Wire3127)",
            "OUTPUT_OR(y,n7,n9)"
        ],
        "collection": "motif_library"
    },
    {
        "outputs": [
            "y"
        ],
        "inputs": [
            "a",
            "b",
            "c"
        ],
        "netlist": [
            "NOT(0Wire3166,a)",
            "NOT(0Wire3167,c)",
            "NOR(n5,0Wire3166,0Wire3167)",
            "OUTPUT_OR(y,b,n5)"
        ],
        "collection": "motif_library"
    },
    {
        "outputs": [
            "y"
        ],
        "inputs": [
            "a",
            "b",
            "c"
        ],
        "netlist": [
            "NOR(0Wire3243,a,b)",
            "NOR(0Wire3228,b,0Wire3243)",
            "NOT(0Wire3229,0Wire3228)",
            "NOR(0Wire3230,0Wire3229,c)",
            "NOR(0Wire3231,a,0Wire3243)",
            "OUTPUT_OR(y,0Wire3230,0Wire3231)"
        ],
        "collection": "motif_library"
    },
    {
        "outputs": [
            "y"
        ],
        "inputs": [
            "a",
            "b",
            "c"
        ],
        "netlist": [
            "NOT(0Wire3316,a)",
            "NOR(n6,0Wire3316,c)",
            "NOR(0Wire3327,b,n6)",
            "NOR(n8,n6,0Wire3327)",
            "NOR(n10,b,0Wire3327)",
            "OUTPUT_OR(y,n8,n10)"
        ],
        "collection": "motif_library"
    },
    {
        "outputs": [
            "y"
        ],
        "inputs": [
            "a",
            "b",
            "c"
        ],
        "netlist": [
            "NOR(Wire0,a,b)",
            "NOR(Wire1,Wire0,a)",
            "NOR(Wire2,Wire0,c)",
            "OUTPUT_OR(y,Wire1,Wire2)"
        ],
        "collection": "motif_library"
    },
    {
        "outputs": [
            "y"
        ],
        "inputs": [
            "a",
            "b",
            "c"
        ],
        "netlist": [
            "NOT(0Wire3418,a)",
            "NOR(n6,0Wire3418,c)",
            "OUTPUT_OR(y,b,n6)"
        ],
        "collection": "motif_library"
    },
    {
        "outputs": [
            "y"
        ],
        "inputs": [
            "a",
            "b",
            "c"
        ],
        "netlist": [
            "NOR(0Wire3479,a,b)",
            "NOR(0Wire3468,b,0Wire3479)",
            "NOR(0Wire3469,a,0Wire3479)",
            "OUTPUT_OR(y,0Wire3468,0Wire3469)"
        ],
        "collection": "motif_library"
    },
    {
        "outputs": [
            "y"
        ],
        "inputs": [
            "a",
            "b",
            "c"
        ],
        "netlist": [
            "NOT(Wire0,a)",
            "NOR(Wire1,Wire0,c)",
            "NOR(Wire2,a,b)",
            "NOR(Wire3,Wire1,Wire2)",
            "NOR(Wire4,Wire0,b)",
            "OUTPUT_OR(y,Wire3,Wire4)"
        ],
        "collection": "motif_library"
    },
    {
        "outputs": [
            "y"
        ],
        "inputs": [
            "a",
            "b",
            "c"
        ],
        "netlist": [
            "NOT(Wire0,a)",
            "NOR(Wire1,Wire0,b)",
            "NOR(Wire2,Wire1,b)",
            "NOR(Wire3,Wire1,Wire0)",
            "NOR(Wire4,Wire2,Wire3)",
            "NOR(Wire5,Wire2,c)",
            "OUTPUT_OR(y,Wire4,Wire5)"
        ],
        "collection": "motif_library"
    },
    {
        "outputs": [
            "y"
        ],
        "inputs": [
            "a",
            "b",
            "c"
        ],
        "netlist": [
            "OUTPUT_OR(y,a,b)"
        ],
        "collection": "motif_library"
    },
    {
        "outputs": [
            "y"
        ],
        "inputs": [
            "a",
            "b"
        ],
        "netlist": [
            "OUTPUT_OR(y,a,b)"
        ],
        "collection": "motif_library"
    },
    {
        "outputs": [
            "y"
        ],
        "inputs": [
            "a",
            "b",
            "c"
        ],
        "netlist": [
            "NOT(0Wire3700,c)",
            "NOR(n6,0Wire3700,b)",
            "NOT(0Wire3703,n6)",
            "NOR(y,a,0Wire3703)"
        ],
        "collection": "motif_library"
    },
    {
        "outputs": [
            "y"
        ],
        "inputs": [
            "a",
            "b",
            "c"
        ],
        "netlist": [
            "NOT(n4,a)",
            "NOT(n5,b)",
            "NOR(n6,n4,n5)",
            "NOR(n8,a,b)",
            "NOR(n10,n6,n8)",
            "NOT(0Wire3778,c)",
            "NOR(y,0Wire3778,n10)"
        ],
        "collection": "motif_library"
    },
    {
        "outputs": [
            "y"
        ],
        "inputs": [
            "a",
            "b",
            "c"
        ],
        "netlist": [
            "NOT(Wire0,a)",
            "NOR(Wire1,Wire0,c)",
            "NOR(Wire2,a,b)",
            "NOR(Wire3,Wire1,Wire2)",
            "NOR(Wire4,b,c)",
            "NOR(y,Wire3,Wire4)"
        ],
        "collection": "motif_library"
    },
    {
        "outputs": [
            "y"
        ],
        "inputs": [
            "a",
            "b",
            "c"
        ],
        "netlist": [
            "NOR(Wire0,a,c)",
            "NOR(Wire1,Wire0,b)",
            "NOR(Wire2,Wire1,a)",
            "NOR(Wire3,Wire2,a)",
            "NOR(Wire4,Wire2,Wire1)",
            "OUTPUT_OR(y,Wire3,Wire4)"
        ],
        "collection": "motif_library"
    },
    {
        "outputs": [
            "y"
        ],
        "inputs": [
            "a",
            "b",
            "c"
        ],
        "netlist": [
            "NOT(0Wire3968,c)",
            "NOR(y,0Wire3968,b)"
        ],
        "collection": "motif_library"
    },
    {
        "outputs": [
            "y"
        ],
        "inputs": [
            "a",
            "b",
            "c"
        ],
        "netlist": [
            "NOT(0Wire4010,b)",
            "NOR(n5,0Wire4010,a)",
            "NOT(0Wire4012,c)",
            "NOR(y,0Wire4012,n5)"
        ],
        "collection": "motif_library"
    },
    {
        "outputs": [
            "y"
        ],
        "inputs": [
            "a",
            "b",
            "c"
        ],
        "netlist": [
            "NOR(0Wire4089,c,b)",
            "NOR(n6,b,0Wire4089)",
            "NOR(n8,c,0Wire4089)",
            "NOT(0Wire4083,a)",
            "NOT(0Wire4084,n8)",
            "NOR(n9,0Wire4083,0Wire4084)",
            "OUTPUT_OR(y,n6,n9)"
        ],
        "collection": "motif_library"
    },
    {
        "outputs": [
            "y"
        ],
        "inputs": [
            "a",
            "b",
            "c"
        ],
        "netlist": [
            "NOT(n5,b)",
            "NOR(n7,b,c)",
            "NOR(n9,n5,a)",
            "NOR(y,n7,n9)"
        ],
        "collection": "motif_library"
    },
    {
        "outputs": [
            "y"
        ],
        "inputs": [
            "a",
            "b",
            "c"
        ],
        "netlist": [
            "NOR(Wire0,a,c)",
            "NOR(Wire1,Wire0,b)",
            "NOT(Wire2,Wire1)",
            "NOR(Wire3,Wire2,a)",
            "NOR(Wire4,Wire2,c)",
            "OUTPUT_OR(y,Wire3,Wire4)"
        ],
        "collection": "motif_library"
    },
    {
        "outputs": [
            "y"
        ],
        "inputs": [
            "a",
            "b",
            "c"
        ],
        "netlist": [
            "NOT(Wire0,a)",
            "NOT(Wire1,c)",
            "NOR(Wire2,Wire0,Wire1)",
            "NOR(Wire3,a,c)",
            "NOR(Wire4,Wire3,b)",
            "NOR(Wire5,Wire2,Wire4)",
            "NOR(Wire6,Wire5,Wire2)",
            "NOR(Wire7,Wire5,Wire4)",
            "OUTPUT_OR(y,Wire6,Wire7)"
        ],
        "collection": "motif_library"
    },
    {
        "outputs": [
            "y"
        ],
        "inputs": [
            "a",
            "b",
            "c"
        ],
        "netlist": [
            "NOR(Wire0,a,b)",
            "NOT(Wire1,c)",
            "NOR(Wire2,Wire0,Wire1)",
            "NOR(Wire3,a,c)",
            "NOR(y,Wire2,Wire3)"
        ],
        "collection": "motif_library"
    },
    {
        "outputs": [
            "y"
        ],
        "inputs": [
            "a",
            "b",
            "c"
        ],
        "netlist": [
            "NOT(0Wire4458,c)",
            "NOR(n6,0Wire4458,b)",
            "NOR(0Wire4466,a,n6)",
            "NOR(n8,n6,0Wire4466)",
            "NOR(n10,a,0Wire4466)",
            "OUTPUT_OR(y,n8,n10)"
        ],
        "collection": "motif_library"
    },
    {
        "outputs": [
            "y"
        ],
        "inputs": [
            "a",
            "b",
            "c"
        ],
        "netlist": [
            "NOR(n7,a,c)",
            "NOR(y,b,n7)"
        ],
        "collection": "motif_library"
    },
    {
        "outputs": [
            "y"
        ],
        "inputs": [
            "a",
            "b",
            "c"
        ],
        "netlist": [
            "NOR(0Wire4607,c,b)",
            "NOR(n6,b,0Wire4607)",
            "NOR(n8,c,0Wire4607)",
            "NOT(0Wire4601,a)",
            "NOR(n10,0Wire4601,n8)",
            "OUTPUT_OR(y,n6,n10)"
        ],
        "collection": "motif_library"
    },
    {
        "outputs": [
            "y"
        ],
        "inputs": [
            "a",
            "b",
            "c"
        ],
        "netlist": [
            "NOR(Wire0,a,c)",
            "NOR(Wire1,Wire0,b)",
            "NOR(Wire2,Wire0,c)",
            "OUTPUT_OR(y,Wire1,Wire2)"
        ],
        "collection": "motif_library"
    },
    {
        "outputs": [
            "y"
        ],
        "inputs": [
            "a",
            "b",
            "c"
        ],
        "netlist": [
            "NOT(0Wire4698,c)",
            "NOR(n6,0Wire4698,b)",
            "OUTPUT_OR(y,a,n6)"
        ],
        "collection": "motif_library"
    },
    {
        "outputs": [
            "y"
        ],
        "inputs": [
            "a",
            "b",
            "c"
        ],
        "netlist": [
            "NOT(0Wire4732,c)",
            "NOR(y,0Wire4732,a)"
        ],
        "collection": "motif_library"
    },
    {
        "outputs": [
            "y"
        ],
        "inputs": [
            "a",
            "b",
            "c"
        ],
        "netlist": [
            "NOT(0Wire4774,a)",
            "NOR(n5,0Wire4774,b)",
            "NOT(0Wire4776,c)",
            "NOR(y,0Wire4776,n5)"
        ],
        "collection": "motif_library"
    },
    {
        "outputs": [
            "y"
        ],
        "inputs": [
            "a",
            "b",
            "c"
        ],
        "netlist": [
            "NOT(Wire0,a)",
            "NOT(Wire1,b)",
            "NOR(Wire2,Wire0,Wire1)",
            "NOR(Wire3,Wire2,c)",
            "NOR(Wire4,Wire3,a)",
            "NOR(Wire5,Wire3,c)",
            "OUTPUT_OR(y,Wire4,Wire5)"
        ],
        "collection": "motif_library"
    },
    {
        "outputs": [
            "y"
        ],
        "inputs": [
            "a",
            "b",
            "c"
        ],
        "netlist": [
            "NOT(n4,a)",
            "NOR(n7,a,c)",
            "NOR(n9,n4,b)",
            "NOR(y,n7,n9)"
        ],
        "collection": "motif_library"
    },
    {
        "outputs": [
            "y"
        ],
        "inputs": [
            "a",
            "b",
            "c"
        ],
        "netlist": [
            "NOT(0Wire4936,c)",
            "NOR(0Wire4937,b,0Wire4936)",
            "NOR(0Wire4938,a,0Wire4936)",
            "OUTPUT_OR(y,0Wire4937,0Wire4938)"
        ],
        "collection": "motif_library"
    },
    {
        "outputs": [
            "y"
        ],
        "inputs": [
            "a",
            "b",
            "c"
        ],
        "netlist": [
            "BUF(y,c)"
        ],
        "collection": "motif_library"
    },
    {
        "outputs": [
            "y"
        ],
        "inputs": [
            "a",
            "b",
            "c"
        ],
        "netlist": [
            "NOT(Wire0,a)",
            "NOT(Wire1,b)",
            "NOR(Wire2,Wire0,Wire1)",
            "NOR(Wire3,Wire2,c)",
            "NOR(Wire4,Wire3,c)",
            "NOR(Wire5,Wire3,Wire2)",
            "OUTPUT_OR(y,Wire4,Wire5)"
        ],
        "collection": "motif_library"
    },
    {
        "outputs": [
            "y"
        ],
        "inputs": [
            "a",
            "b",
            "c"
        ],
        "netlist": [
            "NOT(0Wire5084,a)",
            "NOT(0Wire5085,b)",
            "NOR(n5,0Wire5084,0Wire5085)",
            "OUTPUT_OR(y,c,n5)"
        ],
        "collection": "motif_library"
    },
    {
        "outputs": [
            "y"
        ],
        "inputs": [
            "a",
            "b",
            "c"
        ],
        "netlist": [
            "NOT(Wire0,a)",
            "NOR(Wire1,b,c)",
            "NOR(Wire2,Wire0,Wire1)",
            "NOR(Wire3,a,c)",
            "NOR(y,Wire2,Wire3)"
        ],
        "collection": "motif_library"
    },
    {
        "outputs": [
            "y"
        ],
        "inputs": [
            "a",
            "b",
            "c"
        ],
        "netlist": [
            "NOT(Wire0,a)",
            "NOR(Wire1,Wire0,b)",
            "NOR(Wire2,Wire1,c)",
            "NOR(Wire3,Wire2,c)",
            "NOR(Wire4,Wire2,Wire1)",
            "OUTPUT_OR(y,Wire3,Wire4)"
        ],
        "collection": "motif_library"
    },
    {
        "outputs": [
            "y"
        ],
        "inputs": [
            "a",
            "b",
            "c"
        ],
        "netlist": [
            "NOR(0Wire5295,a,c)",
            "NOR(0Wire5284,c,0Wire5295)",
            "NOR(0Wire5285,a,0Wire5295)",
            "OUTPUT_OR(y,0Wire5284,0Wire5285)"
        ],
        "collection": "motif_library"
    },
    {
        "outputs": [
            "y"
        ],
        "inputs": [
            "a",
            "b",
            "c"
        ],
        "netlist": [
            "NOT(Wire0,a)",
            "NOR(Wire1,Wire0,b)",
            "NOR(Wire2,a,c)",
            "NOR(Wire3,Wire1,Wire2)",
            "NOR(Wire4,Wire0,c)",
            "OUTPUT_OR(y,Wire3,Wire4)"
        ],
        "collection": "motif_library"
    },
    {
        "outputs": [
            "y"
        ],
        "inputs": [
            "a",
            "b",
            "c"
        ],
        "netlist": [
            "NOR(Wire0,a,c)",
            "NOR(Wire1,Wire0,a)",
            "NOR(Wire2,Wire0,b)",
            "OUTPUT_OR(y,Wire1,Wire2)"
        ],
        "collection": "motif_library"
    },
    {
        "outputs": [
            "y"
        ],
        "inputs": [
            "a",
            "b",
            "c"
        ],
        "netlist": [
            "NOT(0Wire5458,a)",
            "NOR(n6,0Wire5458,b)",
            "OUTPUT_OR(y,c,n6)"
        ],
        "collection": "motif_library"
    },
    {
        "outputs": [
            "y"
        ],
        "inputs": [
            "a",
            "b",
            "c"
        ],
        "netlist": [
            "NOT(Wire0,a)",
            "NOR(Wire1,Wire0,c)",
            "NOR(Wire2,Wire1,c)",
            "NOR(Wire3,Wire1,Wire0)",
            "NOR(Wire4,Wire2,Wire3)",
            "NOR(Wire5,Wire2,b)",
            "OUTPUT_OR(y,Wire4,Wire5)"
        ],
        "collection": "motif_library"
    },
    {
        "outputs": [
            "y"
        ],
        "inputs": [
            "a",
            "b",
            "c"
        ],
        "netlist": [
            "OUTPUT_OR(y,a,c)"
        ],
        "collection": "motif_library"
    },
    {
        "outputs": [
            "y"
        ],
        "inputs": [
            "a",
            "b",
            "c"
        ],
        "netlist": [
            "NOR(Wire0,b,c)",
            "NOR(Wire1,Wire0,a)",
            "NOT(Wire2,Wire1)",
            "NOR(Wire3,Wire2,b)",
            "NOR(Wire4,Wire2,c)",
            "OUTPUT_OR(y,Wire3,Wire4)"
        ],
        "collection": "motif_library"
    },
    {
        "outputs": [
            "y"
        ],
        "inputs": [
            "a",
            "b",
            "c"
        ],
        "netlist": [
            "NOT(Wire0,b)",
            "NOT(Wire1,c)",
            "NOR(Wire2,Wire0,Wire1)",
            "NOR(Wire3,b,c)",
            "NOR(Wire4,Wire3,a)",
            "NOR(Wire5,Wire2,Wire4)",
            "NOR(Wire6,Wire5,Wire2)",
            "NOR(Wire7,Wire5,Wire4)",
            "OUTPUT_OR(y,Wire6,Wire7)"
        ],
        "collection": "motif_library"
    },
    {
        "outputs": [
            "y"
        ],
        "inputs": [
            "a",
            "b",
            "c"
        ],
        "netlist": [
            "NOR(0Wire5833,b,c)",
            "NOR(n7,c,0Wire5833)",
            "NOR(n9,b,0Wire5833)",
            "NOT(0Wire5828,n9)",
            "NOR(n10,a,0Wire5828)",
            "OUTPUT_OR(y,n7,n10)"
        ],
        "collection": "motif_library"
    },
    {
        "outputs": [
            "y"
        ],
        "inputs": [
            "a",
            "b",
            "c"
        ],
        "netlist": [
            "NOT(0Wire5888,c)",
            "NOR(n6,0Wire5888,a)",
            "NOR(0Wire5896,b,n6)",
            "NOR(n8,n6,0Wire5896)",
            "NOR(n10,b,0Wire5896)",
            "OUTPUT_OR(y,n8,n10)"
        ],
        "collection": "motif_library"
    },
    {
        "outputs": [
            "y"
        ],
        "inputs": [
            "a",
            "b",
            "c"
        ],
        "netlist": [
            "NOR(0Wire5991,c,b)",
            "NOR(n7,b,0Wire5991)",
            "NOR(n9,c,0Wire5991)",
            "NOT(0Wire5986,n9)",
            "NOR(n10,a,0Wire5986)",
            "OUTPUT_OR(y,n7,n10)"
        ],
        "collection": "motif_library"
    },
    {
        "outputs": [
            "y"
        ],
        "inputs": [
            "a",
            "b",
            "c"
        ],
        "netlist": [
            "NOR(Wire0,a,b)",
            "NOR(Wire1,Wire0,a)",
            "NOR(Wire2,Wire1,c)",
            "NOR(Wire3,Wire2,c)",
            "NOR(Wire4,Wire2,Wire1)",
            "OUTPUT_OR(y,Wire3,Wire4)"
        ],
        "collection": "motif_library"
    },
    {
        "outputs": [
            "y"
        ],
        "inputs": [
            "a",
            "b",
            "c"
        ],
        "netlist": [
            "NOR(0Wire6127,b,c)",
            "NOR(0Wire6116,c,0Wire6127)",
            "NOR(0Wire6117,b,0Wire6127)",
            "OUTPUT_OR(y,0Wire6116,0Wire6117)"
        ],
        "collection": "motif_library"
    },
    {
        "outputs": [
            "y"
        ],
        "inputs": [
            "a",
            "b",
            "c"
        ],
        "netlist": [
            "NOR(Wire0,a,b)",
            "NOR(Wire1,Wire0,a)",
            "NOR(Wire2,b,c)",
            "NOR(Wire3,Wire1,Wire2)",
            "NOR(Wire4,Wire2,c)",
            "OUTPUT_OR(y,Wire3,Wire4)"
        ],
        "collection": "motif_library"
    },
    {
        "outputs": [
            "y"
        ],
        "inputs": [
            "a",
            "b",
            "c"
        ],
        "netlist": [
            "NOR(Wire0,a,b)",
            "NOT(Wire1,Wire0)",
            "NOR(Wire2,a,c)",
            "NOR(Wire3,Wire1,Wire2)",
            "NOR(Wire4,b,c)",
            "NOR(Wire5,Wire2,Wire4)",
            "NOR(Wire6,Wire5,Wire0)",
            "OUTPUT_OR(y,Wire3,Wire6)"
        ],
        "collection": "motif_library"
    },
    {
        "outputs": [
            "y"
        ],
        "inputs": [
            "a",
            "b",
            "c"
        ],
        "netlist": [
            "NOT(n4,a)",
            "NOR(0Wire6411,c,b)",
            "NOR(n7,b,0Wire6411)",
            "NOR(n9,c,0Wire6411)",
            "NOR(n11,n7,n9)",
            "NOT(n12,n11)",
            "NOR(n13,n4,n12)",
            "NOR(n15,a,n11)",
            "OUTPUT_OR(y,n13,n15)"
        ],
        "collection": "motif_library"
    },
    {
        "outputs": [
            "y"
        ],
        "inputs": [
            "a",
            "b",
            "c"
        ],
        "netlist": [
            "NOR(Wire0,a,b)",
            "NOT(Wire1,Wire0)",
            "NOR(Wire2,Wire1,c)",
            "NOR(Wire3,Wire2,c)",
            "NOR(Wire4,Wire2,Wire1)",
            "OUTPUT_OR(y,Wire3,Wire4)"
        ],
        "collection": "motif_library"
    },
    {
        "outputs": [
            "y"
        ],
        "inputs": [
            "a",
            "b",
            "c"
        ],
        "netlist": [
            "NOR(Wire0,a,c)",
            "NOR(Wire1,Wire0,a)",
            "NOT(Wire2,Wire1)",
            "NOR(Wire3,Wire2,b)",
            "NOR(Wire4,Wire0,c)",
            "NOR(Wire5,Wire4,b)",
            "NOR(Wire6,Wire5,Wire1)",
            "OUTPUT_OR(y,Wire3,Wire6)"
        ],
        "collection": "motif_library"
    },
    {
        "outputs": [
            "y"
        ],
        "inputs": [
            "a",
            "b",
            "c"
        ],
        "netlist": [
            "NOT(n5,b)",
            "NOR(n7,a,c)",
            "NOT(n8,n7)",
            "NOR(n9,b,n7)",
            "NOR(n11,n5,n8)",
            "OUTPUT_OR(y,n9,n11)"
        ],
        "collection": "motif_library"
    },
    {
        "outputs": [
            "y"
        ],
        "inputs": [
            "a",
            "b",
            "c"
        ],
        "netlist": [
            "NOR(Wire0,a,b)",
            "NOR(Wire1,Wire0,a)",
            "NOT(Wire2,Wire1)",
            "NOR(Wire3,Wire2,c)",
            "NOR(Wire4,Wire0,b)",
            "NOR(Wire5,Wire4,c)",
            "NOR(Wire6,Wire5,Wire1)",
            "OUTPUT_OR(y,Wire3,Wire6)"
        ],
        "collection": "motif_library"
    },
    {
        "outputs": [
            "y"
        ],
        "inputs": [
            "a",
            "b",
            "c"
        ],
        "netlist": [
            "NOR(Wire0,a,b)",
            "NOR(Wire1,Wire0,c)",
            "NOR(Wire2,a,c)",
            "NOR(Wire3,Wire2,b)",
            "OUTPUT_OR(y,Wire1,Wire3)"
        ],
        "collection": "motif_library"
    },
    {
        "outputs": [
            "y"
        ],
        "inputs": [
            "a",
            "b",
            "c"
        ],
        "netlist": [
            "NOT(n5,b)",
            "NOT(n6,c)",
            "NOR(n7,n5,n6)",
            "NOR(n9,b,c)",
            "NOR(n11,n7,n9)",
            "OUTPUT_OR(y,a,n11)"
        ],
        "collection": "motif_library"
    },
    {
        "outputs": [
            "y"
        ],
        "inputs": [
            "a",
            "b",
            "c"
        ],
        "netlist": [
            "NOR(n7,b,c)",
            "NOR(y,a,n7)"
        ],
        "collection": "motif_library"
    },
    {
        "outputs": [
            "y"
        ],
        "inputs": [
            "a",
            "b",
            "c"
        ],
        "netlist": [
            "NOT(n5,b)",
            "NOT(n6,c)",
            "NOR(n7,n5,n6)",
            "NOR(n9,b,c)",
            "NOR(n11,a,n9)",
            "OUTPUT_OR(y,n7,n11)"
        ],
        "collection": "motif_library"
    },
    {
        "outputs": [
            "y"
        ],
        "inputs": [
            "a",
            "b",
            "c"
        ],
        "netlist": [
            "NOR(Wire0,b,c)",
            "NOR(Wire1,Wire0,a)",
            "NOR(Wire2,Wire0,c)",
            "OUTPUT_OR(y,Wire1,Wire2)"
        ],
        "collection": "motif_library"
    },
    {
        "outputs": [
            "y"
        ],
        "inputs": [
            "a",
            "b",
            "c"
        ],
        "netlist": [
            "NOT(0Wire7190,c)",
            "NOR(n6,0Wire7190,a)",
            "OUTPUT_OR(y,b,n6)"
        ],
        "collection": "motif_library"
    },
    {
        "outputs": [
            "y"
        ],
        "inputs": [
            "a",
            "b",
            "c"
        ],
        "netlist": [
            "NOR(Wire0,b,c)",
            "NOR(Wire1,Wire0,a)",
            "NOR(Wire2,Wire0,b)",
            "OUTPUT_OR(y,Wire1,Wire2)"
        ],
        "collection": "motif_library"
    },
    {
        "outputs": [
            "y"
        ],
        "inputs": [
            "a",
            "b",
            "c"
        ],
        "netlist": [
            "NOT(0Wire7286,b)",
            "NOR(n6,0Wire7286,a)",
            "OUTPUT_OR(y,c,n6)"
        ],
        "collection": "motif_library"
    },
    {
        "outputs": [
            "y"
        ],
        "inputs": [
            "a",
            "b",
            "c"
        ],
        "netlist": [
            "NOT(Wire0,b)",
            "NOR(Wire1,Wire0,c)",
            "NOR(Wire2,Wire1,c)",
            "NOR(Wire3,Wire1,Wire0)",
            "NOR(Wire4,Wire2,Wire3)",
            "NOR(Wire5,Wire2,a)",
            "OUTPUT_OR(y,Wire4,Wire5)"
        ],
        "collection": "motif_library"
    },
    {
        "outputs": [
            "y"
        ],
        "inputs": [
            "a",
            "b",
            "c"
        ],
        "netlist": [
            "OUTPUT_OR(y,b,c)"
        ],
        "collection": "motif_library"
    },
    {
        "outputs": [
            "y"
        ],
        "inputs": [
            "a",
            "b",
            "c"
        ],
        "netlist": [
            "NOT(n4,a)",
            "NOR(n7,b,c)",
            "NOT(n8,n7)",
            "NOR(n9,a,n7)",
            "NOR(n11,n4,n8)",
            "OUTPUT_OR(y,n9,n11)"
        ],
        "collection": "motif_library"
    },
    {
        "outputs": [
            "y"
        ],
        "inputs": [
            "a",
            "b",
            "c"
        ],
        "netlist": [
            "NOR(Wire0,a,b)",
            "NOR(Wire1,Wire0,a)",
            "NOR(Wire2,Wire0,b)",
            "NOR(Wire3,Wire1,Wire2)",
            "NOR(Wire4,Wire3,c)",
            "NOR(Wire5,Wire1,c)",
            "NOR(Wire6,Wire5,Wire2)",
            "OUTPUT_OR(y,Wire4,Wire6)"
        ],
        "collection": "motif_library"
    },
    {
        "outputs": [
            "y"
        ],
        "inputs": [
            "a",
            "b",
            "c"
        ],
        "netlist": [
            "NOT(Wire0,a)",
            "NOR(Wire1,Wire0,c)",
            "NOR(Wire2,b,c)",
            "NOR(Wire3,Wire2,a)",
            "OUTPUT_OR(y,Wire1,Wire3)"
        ],
        "collection": "motif_library"
    },
    {
        "outputs": [
            "y"
        ],
        "inputs": [
            "a",
            "b",
            "c"
        ],
        "netlist": [
            "NOT(n4,a)",
            "NOT(n6,c)",
            "NOR(n7,n4,n6)",
            "NOR(n9,a,c)",
            "NOR(n11,n7,n9)",
            "OUTPUT_OR(y,b,n11)"
        ],
        "collection": "motif_library"
    },
    {
        "outputs": [
            "y"
        ],
        "inputs": [
            "a",
            "b",
            "c"
        ],
        "netlist": [
            "NOT(Wire0,a)",
            "NOR(Wire1,Wire0,b)",
            "NOR(Wire2,b,c)",
            "NOR(Wire3,Wire2,a)",
            "OUTPUT_OR(y,Wire1,Wire3)"
        ],
        "collection": "motif_library"
    },
    {
        "outputs": [
            "y"
        ],
        "inputs": [
            "a",
            "b",
            "c"
        ],
        "netlist": [
            "NOT(n4,a)",
            "NOT(n5,b)",
            "NOR(n7,n4,n5)",
            "NOR(n9,a,b)",
            "NOR(n11,n7,n9)",
            "OUTPUT_OR(y,c,n11)"
        ],
        "collection": "motif_library"
    },
    {
        "outputs": [
            "y"
        ],
        "inputs": [
            "a",
            "b",
            "c"
        ],
        "netlist": [
            "NOT(Wire0,a)",
            "NOT(Wire1,b)",
            "NOR(Wire2,Wire0,Wire1)",
            "NOR(Wire3,a,c)",
            "NOR(Wire4,Wire2,Wire3)",
            "NOR(Wire5,Wire1,c)",
            "OUTPUT_OR(y,Wire4,Wire5)"
        ],
        "collection": "motif_library"
    },
    {
        "outputs": [
            "y"
        ],
        "inputs": [
            "a",
            "b",
            "c"
        ],
        "netlist": [
            "NOR(n7,a,b)",
            "NOT(0Wire8019,n7)",
            "OUTPUT_OR(y,c,0Wire8019)"
        ],
        "collection": "motif_library"
    },
    {
        "outputs": [
            "y"
        ],
        "inputs": [
            "a",
            "b",
            "c"
        ],
        "netlist": [
            "NOR(n7,b,c)",
            "NOT(0Wire8069,n7)",
            "NOR(y,a,0Wire8069)"
        ],
        "collection": "motif_library"
    },
    {
        "outputs": [
            "y"
        ],
        "inputs": [
            "a",
            "b",
            "c"
        ],
        "netlist": [
            "NOT(Wire0,a)",
            "NOT(Wire1,b)",
            "NOR(Wire2,Wire0,Wire1)",
            "NOR(Wire3,a,c)",
            "NOR(Wire4,Wire2,Wire3)",
            "NOR(Wire5,Wire1,c)",
            "NOR(y,Wire4,Wire5)"
        ],
        "collection": "motif_library"
    },
    {
        "outputs": [
            "y"
        ],
        "inputs": [
            "a",
            "b",
            "c"
        ],
        "netlist": [
            "NOT(n4,a)",
            "NOT(n5,b)",
            "NOR(n7,n4,n5)",
            "NOR(n9,a,b)",
            "NOR(n11,n7,n9)",
            "NOR(y,c,n11)"
        ],
        "collection": "motif_library"
    },
    {
        "outputs": [
            "y"
        ],
        "inputs": [
            "a",
            "b",
            "c"
        ],
        "netlist": [
            "NOT(Wire0,a)",
            "NOR(Wire1,Wire0,b)",
            "NOR(Wire2,b,c)",
            "NOR(Wire3,Wire2,a)",
            "NOR(y,Wire1,Wire3)"
        ],
        "collection": "motif_library"
    },
    {
        "outputs": [
            "y"
        ],
        "inputs": [
            "a",
            "b",
            "c"
        ],
        "netlist": [
            "NOT(n4,a)",
            "NOT(n6,c)",
            "NOR(n7,n4,n6)",
            "NOR(n9,a,c)",
            "NOR(n11,n7,n9)",
            "NOR(y,b,n11)"
        ],
        "collection": "motif_library"
    },
    {
        "outputs": [
            "y"
        ],
        "inputs": [
            "a",
            "b",
            "c"
        ],
        "netlist": [
            "NOT(Wire0,a)",
            "NOR(Wire1,Wire0,c)",
            "NOR(Wire2,b,c)",
            "NOR(Wire3,Wire2,a)",
            "NOR(y,Wire1,Wire3)"
        ],
        "collection": "motif_library"
    },
    {
        "outputs": [
            "y"
        ],
        "inputs": [
            "a",
            "b",
            "c"
        ],
        "netlist": [
            "NOT(Wire0,a)",
            "NOR(Wire1,Wire0,b)",
            "NOT(Wire2,Wire1)",
            "NOR(Wire3,b,c)",
            "NOR(Wire4,Wire2,Wire3)",
            "NOR(Wire5,Wire0,c)",
            "NOR(Wire6,Wire5,Wire3)",
            "NOR(Wire7,Wire6,Wire1)",
            "OUTPUT_OR(y,Wire4,Wire7)"
        ],
        "collection": "motif_library"
    },
    {
        "outputs": [
            "y"
        ],
        "inputs": [
            "a",
            "b",
            "c"
        ],
        "netlist": [
            "NOR(n7,b,c)",
            "NOR(0Wire8626,a,n7)",
            "NOR(n9,n7,0Wire8626)",
            "NOR(n11,a,0Wire8626)",
            "OUTPUT_OR(y,n9,n11)"
        ],
        "collection": "motif_library"
    },
    {
        "outputs": [
            "y"
        ],
        "inputs": [
            "a",
            "b",
            "c"
        ],
        "netlist": [
            "NOR(y,b,c)"
        ],
        "collection": "motif_library"
    },
    {
        "outputs": [
            "y"
        ],
        "inputs": [
            "a",
            "b",
            "c"
        ],
        "netlist": [
            "NOT(n4,b)",
            "NOT(n5,c)",
            "NOR(n6,b,c)",
            "NOR(n8,n4,n5)",
            "NOT(0Wire8746,a)",
            "NOT(0Wire8747,n8)",
            "NOR(n9,0Wire8746,0Wire8747)",
            "OUTPUT_OR(y,n6,n9)"
        ],
        "collection": "motif_library"
    },
    {
        "outputs": [
            "y"
        ],
        "inputs": [
            "a",
            "b",
            "c"
        ],
        "netlist": [
            "NOT(0Wire8790,b)",
            "NOR(n6,0Wire8790,a)",
            "NOR(y,c,n6)"
        ],
        "collection": "motif_library"
    },
    {
        "outputs": [
            "y"
        ],
        "inputs": [
            "a",
            "b",
            "c"
        ],
        "netlist": [
            "NOT(n4,b)",
            "NOR(n6,b,c)",
            "NOT(0Wire8842,a)",
            "NOR(n8,0Wire8842,n4)",
            "OUTPUT_OR(y,n6,n8)"
        ],
        "collection": "motif_library"
    },
    {
        "outputs": [
            "y"
        ],
        "inputs": [
            "a",
            "b",
            "c"
        ],
        "netlist": [
            "NOT(0Wire8886,c)",
            "NOR(n6,0Wire8886,a)",
            "NOR(y,b,n6)"
        ],
        "collection": "motif_library"
    },
    {
        "outputs": [
            "y"
        ],
        "inputs": [
            "a",
            "b",
            "c"
        ],
        "netlist": [
            "NOT(n5,c)",
            "NOR(n6,b,c)",
            "NOT(0Wire8938,a)",
            "NOR(n8,0Wire8938,n5)",
            "OUTPUT_OR(y,n6,n8)"
        ],
        "collection": "motif_library"
    },
    {
        "outputs": [
            "y"
        ],
        "inputs": [
            "a",
            "b",
            "c"
        ],
        "netlist": [
            "NOR(Wire0,b,c)",
            "NOR(Wire1,Wire0,a)",
            "NOR(Wire2,Wire1,b)",
            "NOR(Wire3,Wire1,c)",
            "OUTPUT_OR(y,Wire2,Wire3)"
        ],
        "collection": "motif_library"
    },
    {
        "outputs": [
            "y"
        ],
        "inputs": [
            "a",
            "b",
            "c"
        ],
        "netlist": [
            "NOR(n7,b,c)",
            "OUTPUT_OR(y,a,n7)"
        ],
        "collection": "motif_library"
    },
    {
        "outputs": [
            "y"
        ],
        "inputs": [
            "a",
            "b",
            "c"
        ],
        "netlist": [
            "NOT(n5,b)",
            "NOT(n6,c)",
            "NOR(n7,n5,n6)",
            "NOR(n9,b,c)",
            "NOR(n11,n7,n9)",
            "NOR(y,a,n11)"
        ],
        "collection": "motif_library"
    },
    {
        "outputs": [
            "y"
        ],
        "inputs": [
            "a",
            "b",
            "c"
        ],
        "netlist": [
            "NOR(Wire0,a,b)",
            "NOR(Wire1,Wire0,c)",
            "NOR(Wire2,Wire1,c)",
            "NOT(Wire3,b)",
            "NOR(Wire4,Wire1,Wire3)",
            "OUTPUT_OR(y,Wire2,Wire4)"
        ],
        "collection": "motif_library"
    },
    {
        "outputs": [
            "y"
        ],
        "inputs": [
            "a",
            "b",
            "c"
        ],
        "netlist": [
            "NOR(Wire0,a,c)",
            "NOT(Wire1,b)",
            "NOR(Wire2,Wire0,Wire1)",
            "NOT(Wire3,Wire2)",
            "NOR(Wire4,Wire3,a)",
            "NOR(Wire5,a,b)",
            "NOR(Wire6,Wire2,Wire5)",
            "NOR(Wire7,Wire6,c)",
            "OUTPUT_OR(y,Wire4,Wire7)"
        ],
        "collection": "motif_library"
    },
    {
        "outputs": [
            "y"
        ],
        "inputs": [
            "a",
            "b",
            "c"
        ],
        "netlist": [
            "NOR(n7,a,c)",
            "NOR(0Wire9384,b,n7)",
            "NOR(n9,n7,0Wire9384)",
            "NOR(n11,b,0Wire9384)",
            "OUTPUT_OR(y,n9,n11)"
        ],
        "collection": "motif_library"
    },
    {
        "outputs": [
            "y"
        ],
        "inputs": [
            "a",
            "b",
            "c"
        ],
        "netlist": [
            "NOR(Wire0,a,b)",
            "NOT(Wire1,c)",
            "NOR(Wire2,Wire0,Wire1)",
            "NOT(Wire3,Wire2)",
            "NOR(Wire4,Wire3,a)",
            "NOR(Wire5,a,c)",
            "NOR(Wire6,Wire2,Wire5)",
            "NOR(Wire7,Wire6,b)",
            "OUTPUT_OR(y,Wire4,Wire7)"
        ],
        "collection": "motif_library"
    },
    {
        "outputs": [
            "y"
        ],
        "inputs": [
            "a",
            "b",
            "c"
        ],
        "netlist": [
            "NOR(Wire0,a,b)",
            "NOR(Wire1,Wire0,c)",
            "NOR(Wire2,Wire1,c)",
            "NOR(Wire3,Wire1,Wire0)",
            "OUTPUT_OR(y,Wire2,Wire3)"
        ],
        "collection": "motif_library"
    },
    {
        "outputs": [
            "y"
        ],
        "inputs": [
            "a",
            "b",
            "c"
        ],
        "netlist": [
            "NOR(w9,b,c)",
            "NOR(w8,w9,c)",
            "NOR(w7,w9,b)",
            "NOR(w6,w7,w8)",
            "NOR(w4,a,w6)",
            "NOR(w3,w4,w6)",
            "NOR(w2,w4,a)",
            "OUTPUT_OR(y,w2,w3)"
        ],
        "collection": "motif_library"
    },
    {
        "outputs": [
            "y"
        ],
        "inputs": [
            "a",
            "b",
            "c"
        ],
        "netlist": [
            "NOR(Wire0,a,b)",
            "NOR(Wire1,a,c)",
            "NOR(Wire2,Wire0,Wire1)",
            "NOR(Wire3,b,c)",
            "NOR(Wire4,Wire2,Wire3)",
            "NOR(Wire5,Wire4,a)",
            "NOR(Wire6,Wire4,Wire3)",
            "OUTPUT_OR(y,Wire5,Wire6)"
        ],
        "collection": "motif_library"
    },
    {
        "outputs": [
            "y"
        ],
        "inputs": [
            "a",
            "b",
            "c"
        ],
        "netlist": [
            "NOT(n5,b)",
            "NOT(n6,c)",
            "NOR(n7,b,c)",
            "NOR(n9,n5,n6)",
            "NOT(0Wire9913,n9)",
            "NOR(n10,a,0Wire9913)",
            "OUTPUT_OR(y,n7,n10)"
        ],
        "collection": "motif_library"
    },
    {
        "outputs": [
            "y"
        ],
        "inputs": [
            "a",
            "b",
            "c"
        ],
        "netlist": [
            "NOT(Wire0,b)",
            "NOT(Wire1,c)",
            "NOR(Wire2,Wire0,Wire1)",
            "NOR(Wire3,b,c)",
            "OUTPUT_OR(y,Wire2,Wire3)"
        ],
        "collection": "motif_library"
    },
    {
        "outputs": [
            "y"
        ],
        "inputs": [
            "a",
            "b",
            "c"
        ],
        "netlist": [
            "NOR(Wire0,a,b)",
            "NOR(Wire1,Wire0,a)",
            "NOT(Wire2,c)",
            "NOR(Wire3,Wire1,Wire2)",
            "NOR(Wire4,Wire3,Wire2)",
            "NOR(Wire5,Wire3,Wire1)",
            "OUTPUT_OR(y,Wire4,Wire5)"
        ],
        "collection": "motif_library"
    },
    {
        "outputs": [
            "y"
        ],
        "inputs": [
            "a",
            "b",
            "c"
        ],
        "netlist": [
            "NOR(Wire0,a,c)",
            "NOT(Wire1,b)",
            "NOR(Wire2,Wire0,Wire1)",
            "NOR(Wire3,b,c)",
            "OUTPUT_OR(y,Wire2,Wire3)"
        ],
        "collection": "motif_library"
    },
    {
        "outputs": [
            "y"
        ],
        "inputs": [
            "a",
            "b",
            "c"
        ],
        "netlist": [
            "NOT(n5,b)",
            "NOT(0Wire10181,c)",
            "NOR(n6,0Wire10181,a)",
            "NOT(n7,n6)",
            "NOR(n8,b,n6)",
            "NOR(n10,n5,n7)",
            "OUTPUT_OR(y,n8,n10)"
        ],
        "collection": "motif_library"
    },
    {
        "outputs": [
            "y"
        ],
        "inputs": [
            "a",
            "b",
            "c"
        ],
        "netlist": [
            "NOR(Wire0,a,b)",
            "NOT(Wire1,c)",
            "NOR(Wire2,Wire0,Wire1)",
            "NOR(Wire3,b,c)",
            "OUTPUT_OR(y,Wire2,Wire3)"
        ],
        "collection": "motif_library"
    },
    {
        "outputs": [
            "y"
        ],
        "inputs": [
            "a",
            "b",
            "c"
        ],
        "netlist": [
            "NOR(Wire0,a,b)",
            "NOR(Wire1,Wire0,a)",
            "NOT(Wire2,Wire1)",
            "NOT(Wire3,c)",
            "NOR(Wire4,Wire2,Wire3)",
            "NOR(Wire5,Wire0,b)",
            "NOR(Wire6,Wire5,Wire3)",
            "NOR(Wire7,Wire6,Wire1)",
            "OUTPUT_OR(y,Wire4,Wire7)"
        ],
        "collection": "motif_library"
    },
    {
        "outputs": [
            "y"
        ],
        "inputs": [
            "a",
            "b",
            "c"
        ],
        "netlist": [
            "NOR(0Wire10477,c,b)",
            "NOR(n7,b,0Wire10477)",
            "NOR(n9,c,0Wire10477)",
            "NOR(n11,n7,n9)",
            "OUTPUT_OR(y,a,n11)"
        ],
        "collection": "motif_library"
    },
    {
        "outputs": [
            "y"
        ],
        "inputs": [
            "a",
            "b",
            "c"
        ],
        "netlist": [
            "NOR(y,a,c)"
        ],
        "collection": "motif_library"
    },
    {
        "outputs": [
            "y"
        ],
        "inputs": [
            "a",
            "b",
            "c"
        ],
        "netlist": [
            "NOT(n4,a)",
            "NOT(n5,c)",
            "NOR(n6,a,c)",
            "NOT(0Wire10574,b)",
            "NOR(n8,0Wire10574,n5)",
            "NOT(0Wire10577,n8)",
            "NOR(n9,n4,0Wire10577)",
            "OUTPUT_OR(y,n6,n9)"
        ],
        "collection": "motif_library"
    },
    {
        "outputs": [
            "y"
        ],
        "inputs": [
            "a",
            "b",
            "c"
        ],
        "netlist": [
            "NOT(0Wire10620,a)",
            "NOR(n6,0Wire10620,b)",
            "NOR(y,c,n6)"
        ],
        "collection": "motif_library"
    },
    {
        "outputs": [
            "y"
        ],
        "inputs": [
            "a",
            "b",
            "c"
        ],
        "netlist": [
            "NOT(n4,a)",
            "NOR(n6,a,c)",
            "NOT(0Wire10673,b)",
            "NOR(n8,n4,0Wire10673)",
            "OUTPUT_OR(y,n6,n8)"
        ],
        "collection": "motif_library"
    },
    {
        "outputs": [
            "y"
        ],
        "inputs": [
            "a",
            "b",
            "c"
        ],
        "netlist": [
            "NOT(n4,a)",
            "NOT(n6,c)",
            "NOR(n7,a,c)",
            "NOR(n9,n6,b)",
            "NOT(0Wire10745,n9)",
            "NOR(n10,n4,0Wire10745)",
            "OUTPUT_OR(y,n7,n10)"
        ],
        "collection": "motif_library"
    },
    {
        "outputs": [
            "y"
        ],
        "inputs": [
            "a",
            "b",
            "c"
        ],
        "netlist": [
            "NOT(Wire0,a)",
            "NOT(Wire1,c)",
            "NOR(Wire2,Wire0,Wire1)",
            "NOR(Wire3,a,c)",
            "OUTPUT_OR(y,Wire2,Wire3)"
        ],
        "collection": "motif_library"
    },
    {
        "outputs": [
            "y"
        ],
        "inputs": [
            "a",
            "b",
            "c"
        ],
        "netlist": [
            "NOT(Wire0,a)",
            "NOR(Wire1,Wire0,b)",
            "NOT(Wire2,c)",
            "NOR(Wire3,Wire1,Wire2)",
            "NOR(Wire4,Wire3,Wire2)",
            "NOR(Wire5,Wire3,Wire1)",
            "OUTPUT_OR(y,Wire4,Wire5)"
        ],
        "collection": "motif_library"
    },
    {
        "outputs": [
            "y"
        ],
        "inputs": [
            "a",
            "b",
            "c"
        ],
        "netlist": [
            "NOT(Wire0,a)",
            "NOR(Wire1,b,c)",
            "NOR(Wire2,Wire0,Wire1)",
            "NOR(Wire3,a,c)",
            "OUTPUT_OR(y,Wire2,Wire3)"
        ],
        "collection": "motif_library"
    },
    {
        "outputs": [
            "y"
        ],
        "inputs": [
            "a",
            "b",
            "c"
        ],
        "netlist": [
            "NOR(0Wire10991,b,c)",
            "NOR(0Wire10992,a,c)",
            "OUTPUT_OR(y,0Wire10991,0Wire10992)"
        ],
        "collection": "motif_library"
    },
    {
        "outputs": [
            "y"
        ],
        "inputs": [
            "a",
            "b",
            "c"
        ],
        "netlist": [
            "NOT(Wire0,a)",
            "NOT(Wire1,b)",
            "NOR(Wire2,Wire0,Wire1)",
            "NOT(Wire3,c)",
            "NOR(Wire4,Wire2,Wire3)",
            "NOR(Wire5,Wire4,Wire3)",
            "NOR(Wire6,Wire4,Wire2)",
            "OUTPUT_OR(y,Wire5,Wire6)"
        ],
        "collection": "motif_library"
    },
    {
        "outputs": [
            "y"
        ],
        "inputs": [
            "a",
            "b",
            "c"
        ],
        "netlist": [
            "NOT(y,c)"
        ],
        "collection": "motif_library"
    },
    {
        "outputs": [
            "y"
        ],
        "inputs": [
            "a",
            "b",
            "c"
        ],
        "netlist": [
            "NOT(0Wire11138,a)",
            "NOT(0Wire11139,b)",
            "NOR(n4,0Wire11138,0Wire11139)",
            "NOT(0Wire11140,c)",
            "OUTPUT_OR(y,0Wire11140,n4)"
        ],
        "collection": "motif_library"
    },
    {
        "outputs": [
            "y"
        ],
        "inputs": [
            "a",
            "b",
            "c"
        ],
        "netlist": [
            "NOT(n4,a)",
            "NOR(n7,a,c)",
            "NOR(n9,n4,b)",
            "OUTPUT_OR(y,n7,n9)"
        ],
        "collection": "motif_library"
    },
    {
        "outputs": [
            "y"
        ],
        "inputs": [
            "a",
            "b",
            "c"
        ],
        "netlist": [
            "NOR(Wire0,a,c)",
            "NOR(Wire1,Wire0,a)",
            "NOR(Wire2,Wire0,c)",
            "NOR(Wire3,Wire1,Wire2)",
            "NOR(Wire4,Wire1,b)",
            "OUTPUT_OR(y,Wire3,Wire4)"
        ],
        "collection": "motif_library"
    },
    {
        "outputs": [
            "y"
        ],
        "inputs": [
            "a",
            "b",
            "c"
        ],
        "netlist": [
            "NOT(0Wire11304,a)",
            "NOR(n5,0Wire11304,b)",
            "NOT(0Wire11306,c)",
            "OUTPUT_OR(y,0Wire11306,n5)"
        ],
        "collection": "motif_library"
    },
    {
        "outputs": [
            "y"
        ],
        "inputs": [
            "a",
            "b",
            "c"
        ],
        "netlist": [
            "NOT(0Wire11338,c)",
            "OUTPUT_OR(y,0Wire11338,a)"
        ],
        "collection": "motif_library"
    },
    {
        "outputs": [
            "y"
        ],
        "inputs": [
            "a",
            "b",
            "c"
        ],
        "netlist": [
            "NOT(0Wire11380,c)",
            "NOR(n6,0Wire11380,b)",
            "NOR(y,a,n6)"
        ],
        "collection": "motif_library"
    },
    {
        "outputs": [
            "y"
        ],
        "inputs": [
            "a",
            "b",
            "c"
        ],
        "netlist": [
            "NOT(n5,c)",
            "NOR(n6,a,c)",
            "NOT(0Wire11432,b)",
            "NOR(n8,0Wire11432,n5)",
            "OUTPUT_OR(y,n6,n8)"
        ],
        "collection": "motif_library"
    },
    {
        "outputs": [
            "y"
        ],
        "inputs": [
            "a",
            "b",
            "c"
        ],
        "netlist": [
            "NOR(0Wire11513,b,c)",
            "NOR(n7,c,0Wire11513)",
            "NOR(n9,b,0Wire11513)",
            "NOR(n11,a,n9)",
            "OUTPUT_OR(y,n7,n11)"
        ],
        "collection": "motif_library"
    },
    {
        "outputs": [
            "y"
        ],
        "inputs": [
            "a",
            "b",
            "c"
        ],
        "netlist": [
            "NOR(n7,a,c)",
            "OUTPUT_OR(y,b,n7)"
        ],
        "collection": "motif_library"
    },
    {
        "outputs": [
            "y"
        ],
        "inputs": [
            "a",
            "b",
            "c"
        ],
        "netlist": [
            "NOT(n4,a)",
            "NOT(0Wire11611,c)",
            "NOR(n6,0Wire11611,b)",
            "NOT(n7,n6)",
            "NOR(n8,a,n6)",
            "NOR(n10,n4,n7)",
            "OUTPUT_OR(y,n8,n10)"
        ],
        "collection": "motif_library"
    },
    {
        "outputs": [
            "y"
        ],
        "inputs": [
            "a",
            "b",
            "c"
        ],
        "netlist": [
            "NOR(Wire0,a,b)",
            "NOT(Wire1,c)",
            "NOR(Wire2,Wire0,Wire1)",
            "NOR(Wire3,a,c)",
            "OUTPUT_OR(y,Wire2,Wire3)"
        ],
        "collection": "motif_library"
    },
    {
        "outputs": [
            "y"
        ],
        "inputs": [
            "a",
            "b",
            "c"
        ],
        "netlist": [
            "NOT(Wire0,a)",
            "NOT(Wire1,c)",
            "NOR(Wire2,Wire0,Wire1)",
            "NOR(Wire3,a,c)",
            "NOR(Wire4,Wire2,Wire3)",
            "NOR(Wire5,Wire4,b)",
            "NOR(Wire6,Wire2,b)",
            "NOR(Wire7,Wire6,Wire2)",
            "OUTPUT_OR(y,Wire5,Wire7)"
        ],
        "collection": "motif_library"
    },
    {
        "outputs": [
            "y"
        ],
        "inputs": [
            "a",
            "b",
            "c"
        ],
        "netlist": [
            "NOR(0Wire11903,c,a)",
            "NOR(n7,a,0Wire11903)",
            "NOR(n9,c,0Wire11903)",
            "NOR(n11,n7,n9)",
            "OUTPUT_OR(y,b,n11)"
        ],
        "collection": "motif_library"
    },
    {
        "outputs": [
            "y"
        ],
        "inputs": [
            "a",
            "b",
            "c"
        ],
        "netlist": [
            "NOT(n5,b)",
            "NOR(n7,b,c)",
            "NOR(n9,n5,a)",
            "OUTPUT_OR(y,n7,n9)"
        ],
        "collection": "motif_library"
    },
    {
        "outputs": [
            "y"
        ],
        "inputs": [
            "a",
            "b",
            "c"
        ],
        "netlist": [
            "NOR(Wire0,b,c)",
            "NOR(Wire1,Wire0,b)",
            "NOR(Wire2,Wire0,c)",
            "NOR(Wire3,Wire1,Wire2)",
            "NOR(Wire4,Wire1,a)",
            "OUTPUT_OR(y,Wire3,Wire4)"
        ],
        "collection": "motif_library"
    },
    {
        "outputs": [
            "y"
        ],
        "inputs": [
            "a",
            "b",
            "c"
        ],
        "netlist": [
            "NOT(0Wire12068,b)",
            "NOR(n5,0Wire12068,a)",
            "NOT(0Wire12070,c)",
            "OUTPUT_OR(y,0Wire12070,n5)"
        ],
        "collection": "motif_library"
    },
    {
        "outputs": [
            "y"
        ],
        "inputs": [
            "a",
            "b",
            "c"
        ],
        "netlist": [
            "NOT(0Wire12102,c)",
            "OUTPUT_OR(y,0Wire12102,b)"
        ],
        "collection": "motif_library"
    },
    {
        "outputs": [
            "y"
        ],
        "inputs": [
            "a",
            "b",
            "c"
        ],
        "netlist": [
            "NOR(Wire0,a,c)",
            "NOR(Wire1,Wire0,a)",
            "NOR(Wire2,Wire1,b)",
            "NOR(Wire3,Wire0,b)",
            "NOR(Wire4,Wire3,a)",
            "OUTPUT_OR(y,Wire2,Wire4)"
        ],
        "collection": "motif_library"
    },
    {
        "outputs": [
            "y"
        ],
        "inputs": [
            "a",
            "b",
            "c"
        ],
        "netlist": [
            "NOT(Wire0,a)",
            "NOR(Wire1,Wire0,c)",
            "NOR(Wire2,a,b)",
            "NOR(Wire3,Wire1,Wire2)",
            "NOR(Wire4,b,c)",
            "OUTPUT_OR(y,Wire3,Wire4)"
        ],
        "collection": "motif_library"
    },
    {
        "outputs": [
            "y"
        ],
        "inputs": [
            "a",
            "b",
            "c"
        ],
        "netlist": [
            "NOT(n4,a)",
            "NOT(n5,b)",
            "NOR(n6,n4,n5)",
            "NOR(n8,a,b)",
            "NOR(n10,n6,n8)",
            "NOT(0Wire12335,c)",
            "OUTPUT_OR(y,0Wire12335,n10)"
        ],
        "collection": "motif_library"
    },
    {
        "outputs": [
            "y"
        ],
        "inputs": [
            "a",
            "b",
            "c"
        ],
        "netlist": [
            "NOR(n6,a,b)",
            "NOT(0Wire12386,c)",
            "NOT(0Wire12387,n6)",
            "OUTPUT_OR(y,0Wire12386,0Wire12387)"
        ],
        "collection": "motif_library"
    },
    {
        "outputs": [
            "y"
        ],
        "inputs": [
            "a",
            "b",
            "c"
        ],
        "netlist": [
            "NOR(y,a,b)"
        ],
        "collection": "motif_library"
    },
    {
        "outputs": [
            "y"
        ],
        "inputs": [
            "a",
            "b",
            "c"
        ],
        "netlist": [
            "NOT(n4,a)",
            "NOT(n5,b)",
            "NOR(n6,a,b)",
            "NOT(0Wire12487,c)",
            "NOR(n8,n5,0Wire12487)",
            "NOT(0Wire12489,n8)",
            "NOR(n9,n4,0Wire12489)",
            "OUTPUT_OR(y,n6,n9)"
        ],
        "collection": "motif_library"
    },
    {
        "outputs": [
            "y"
        ],
        "inputs": [
            "a",
            "b",
            "c"
        ],
        "netlist": [
            "NOT(n4,a)",
            "NOT(n5,b)",
            "NOR(n7,a,b)",
            "NOR(n9,n5,c)",
            "NOT(0Wire12561,n9)",
            "NOR(n10,n4,0Wire12561)",
            "OUTPUT_OR(y,n7,n10)"
        ],
        "collection": "motif_library"
    },
    {
        "outputs": [
            "y"
        ],
        "inputs": [
            "a",
            "b",
            "c"
        ],
        "netlist": [
            "NOT(Wire0,a)",
            "NOT(Wire1,b)",
            "NOR(Wire2,Wire0,Wire1)",
            "NOR(Wire3,a,b)",
            "OUTPUT_OR(y,Wire2,Wire3)"
        ],
        "collection": "motif_library"
    },
    {
        "outputs": [
            "y"
        ],
        "inputs": [
            "a",
            "b",
            "c"
        ],
        "netlist": [
            "NOT(0Wire12660,a)",
            "NOR(n6,0Wire12660,c)",
            "NOR(y,b,n6)"
        ],
        "collection": "motif_library"
    },
    {
        "outputs": [
            "y"
        ],
        "inputs": [
            "a",
            "b",
            "c"
        ],
        "netlist": [
            "NOT(n4,a)",
            "NOR(n6,a,b)",
            "NOT(0Wire12713,c)",
            "NOR(n8,n4,0Wire12713)",
            "OUTPUT_OR(y,n6,n8)"
        ],
        "collection": "motif_library"
    },
    {
        "outputs": [
            "y"
        ],
        "inputs": [
            "a",
            "b",
            "c"
        ],
        "netlist": [
            "NOT(n4,b)",
            "NOT(0Wire12792,a)",
            "NOR(n6,0Wire12792,c)",
            "NOT(n7,n6)",
            "NOR(n8,b,n6)",
            "NOR(n10,n4,n7)",
            "OUTPUT_OR(y,n8,n10)"
        ],
        "collection": "motif_library"
    },
    {
        "outputs": [
            "y"
        ],
        "inputs": [
            "a",
            "b",
            "c"
        ],
        "netlist": [
            "NOT(Wire0,a)",
            "NOR(Wire1,b,c)",
            "NOR(Wire2,Wire0,Wire1)",
            "NOR(Wire3,a,b)",
            "OUTPUT_OR(y,Wire2,Wire3)"
        ],
        "collection": "motif_library"
    },
    {
        "outputs": [
            "y"
        ],
        "inputs": [
            "a",
            "b",
            "c"
        ],
        "netlist": [
            "NOR(0Wire12909,b,c)",
            "NOR(0Wire12910,a,b)",
            "OUTPUT_OR(y,0Wire12909,0Wire12910)"
        ],
        "collection": "motif_library"
    },
    {
        "outputs": [
            "y"
        ],
        "inputs": [
            "a",
            "b",
            "c"
        ],
        "netlist": [
            "NOT(n4,b)",
            "NOT(0Wire12992,a)",
            "NOT(0Wire12993,c)",
            "NOR(n5,0Wire12992,0Wire12993)",
            "NOT(n6,n5)",
            "NOR(n7,b,n5)",
            "NOR(n9,n4,n6)",
            "OUTPUT_OR(y,n7,n9)"
        ],
        "collection": "motif_library"
    },
    {
        "outputs": [
            "y"
        ],
        "inputs": [
            "a",
            "b",
            "c"
        ],
        "netlist": [
            "NOT(n4,a)",
            "NOR(n7,a,b)",
            "NOR(n9,n4,c)",
            "OUTPUT_OR(y,n7,n9)"
        ],
        "collection": "motif_library"
    },
    {
        "outputs": [
            "y"
        ],
        "inputs": [
            "a",
            "b",
            "c"
        ],
        "netlist": [
            "NOR(Wire0,a,b)",
            "NOR(Wire1,Wire0,a)",
            "NOR(Wire2,Wire0,b)",
            "NOR(Wire3,Wire1,Wire2)",
            "NOR(Wire4,Wire1,c)",
            "OUTPUT_OR(y,Wire3,Wire4)"
        ],
        "collection": "motif_library"
    },
    {
        "outputs": [
            "y"
        ],
        "inputs": [
            "a",
            "b",
            "c"
        ],
        "netlist": [
            "NOT(y,b)"
        ],
        "collection": "motif_library"
    },
    {
        "outputs": [
            "y"
        ],
        "inputs": [
            "a",
            "b",
            "c"
        ],
        "netlist": [
            "NOT(0Wire13184,a)",
            "NOT(0Wire13185,c)",
            "NOR(n4,0Wire13184,0Wire13185)",
            "NOT(0Wire13186,b)",
            "OUTPUT_OR(y,0Wire13186,n4)"
        ],
        "collection": "motif_library"
    },
    {
        "outputs": [
            "y"
        ],
        "inputs": [
            "a",
            "b",
            "c"
        ],
        "netlist": [
            "NOT(0Wire13228,a)",
            "NOR(n5,0Wire13228,c)",
            "NOT(0Wire13230,b)",
            "OUTPUT_OR(y,0Wire13230,n5)"
        ],
        "collection": "motif_library"
    },
    {
        "outputs": [
            "y"
        ],
        "inputs": [
            "a",
            "b",
            "c"
        ],
        "netlist": [
            "NOT(0Wire13262,b)",
            "OUTPUT_OR(y,0Wire13262,a)"
        ],
        "collection": "motif_library"
    },
    {
        "outputs": [
            "y"
        ],
        "inputs": [
            "a",
            "b",
            "c"
        ],
        "netlist": [
            "NOT(0Wire13304,b)",
            "NOR(n6,0Wire13304,c)",
            "NOR(y,a,n6)"
        ],
        "collection": "motif_library"
    },
    {
        "outputs": [
            "y"
        ],
        "inputs": [
            "a",
            "b",
            "c"
        ],
        "netlist": [
            "NOT(n5,b)",
            "NOR(n6,a,b)",
            "NOT(0Wire13357,c)",
            "NOR(n8,n5,0Wire13357)",
            "OUTPUT_OR(y,n6,n8)"
        ],
        "collection": "motif_library"
    },
    {
        "outputs": [
            "y"
        ],
        "inputs": [
            "a",
            "b",
            "c"
        ],
        "netlist": [
            "NOT(n4,a)",
            "NOT(0Wire13436,b)",
            "NOR(n6,0Wire13436,c)",
            "NOT(n7,n6)",
            "NOR(n8,a,n6)",
            "NOR(n10,n4,n7)",
            "OUTPUT_OR(y,n8,n10)"
        ],
        "collection": "motif_library"
    },
    {
        "outputs": [
            "y"
        ],
        "inputs": [
            "a",
            "b",
            "c"
        ],
        "netlist": [
            "NOR(Wire0,a,c)",
            "NOT(Wire1,b)",
            "NOR(Wire2,Wire0,Wire1)",
            "NOR(Wire3,a,b)",
            "OUTPUT_OR(y,Wire2,Wire3)"
        ],
        "collection": "motif_library"
    },
    {
        "outputs": [
            "y"
        ],
        "inputs": [
            "a",
            "b",
            "c"
        ],
        "netlist": [
            "NOR(0Wire13593,c,b)",
            "NOR(n7,b,0Wire13593)",
            "NOR(n9,c,0Wire13593)",
            "NOR(n11,a,n9)",
            "OUTPUT_OR(y,n7,n11)"
        ],
        "collection": "motif_library"
    },
    {
        "outputs": [
            "y"
        ],
        "inputs": [
            "a",
            "b",
            "c"
        ],
        "netlist": [
            "NOR(n7,a,b)",
            "OUTPUT_OR(y,c,n7)"
        ],
        "collection": "motif_library"
    },
    {
        "outputs": [
            "y"
        ],
        "inputs": [
            "a",
            "b",
            "c"
        ],
        "netlist": [
            "NOT(Wire0,a)",
            "NOT(Wire1,b)",
            "NOR(Wire2,Wire0,Wire1)",
            "NOR(Wire3,a,b)",
            "NOR(Wire4,Wire2,Wire3)",
            "NOR(Wire5,Wire4,c)",
            "NOR(Wire6,Wire2,c)",
            "NOR(Wire7,Wire6,Wire2)",
            "OUTPUT_OR(y,Wire5,Wire7)"
        ],
        "collection": "motif_library"
    },
    {
        "outputs": [
            "y"
        ],
        "inputs": [
            "a",
            "b",
            "c"
        ],
        "netlist": [
            "NOR(0Wire13831,b,a)",
            "NOR(n7,a,0Wire13831)",
            "NOR(n9,b,0Wire13831)",
            "NOR(n11,n7,n9)",
            "OUTPUT_OR(y,c,n11)"
        ],
        "collection": "motif_library"
    },
    {
        "outputs": [
            "y"
        ],
        "inputs": [
            "a",
            "b",
            "c"
        ],
        "netlist": [
            "NOT(n6,c)",
            "NOR(n7,b,c)",
            "NOR(n9,n6,a)",
            "OUTPUT_OR(y,n7,n9)"
        ],
        "collection": "motif_library"
    },
    {
        "outputs": [
            "y"
        ],
        "inputs": [
            "a",
            "b",
            "c"
        ],
        "netlist": [
            "NOR(Wire0,b,c)",
            "NOR(Wire1,Wire0,b)",
            "NOR(Wire2,Wire0,c)",
            "NOR(Wire3,Wire1,Wire2)",
            "NOR(Wire4,Wire2,a)",
            "OUTPUT_OR(y,Wire3,Wire4)"
        ],
        "collection": "motif_library"
    },
    {
        "outputs": [
            "y"
        ],
        "inputs": [
            "a",
            "b",
            "c"
        ],
        "netlist": [
            "NOR(Wire0,a,b)",
            "NOR(Wire1,Wire0,a)",
            "NOR(Wire2,Wire1,c)",
            "NOR(Wire3,Wire0,c)",
            "NOR(Wire4,Wire3,a)",
            "OUTPUT_OR(y,Wire2,Wire4)"
        ],
        "collection": "motif_library"
    },
    {
        "outputs": [
            "y"
        ],
        "inputs": [
            "a",
            "b",
            "c"
        ],
        "netlist": [
            "NOT(Wire0,a)",
            "NOR(Wire1,Wire0,b)",
            "NOR(Wire2,a,c)",
            "NOR(Wire3,Wire1,Wire2)",
            "NOR(Wire4,b,c)",
            "OUTPUT_OR(y,Wire3,Wire4)"
        ],
        "collection": "motif_library"
    },
    {
        "outputs": [
            "y"
        ],
        "inputs": [
            "a",
            "b",
            "c"
        ],
        "netlist": [
            "NOT(0Wire14156,c)",
            "NOR(n5,0Wire14156,a)",
            "NOT(0Wire14158,b)",
            "OUTPUT_OR(y,0Wire14158,n5)"
        ],
        "collection": "motif_library"
    },
    {
        "outputs": [
            "y"
        ],
        "inputs": [
            "a",
            "b",
            "c"
        ],
        "netlist": [
            "NOT(0Wire14190,b)",
            "OUTPUT_OR(y,0Wire14190,c)"
        ],
        "collection": "motif_library"
    },
    {
        "outputs": [
            "y"
        ],
        "inputs": [
            "a",
            "b",
            "c"
        ],
        "netlist": [
            "NOT(n4,a)",
            "NOT(n5,c)",
            "NOR(n6,n4,n5)",
            "NOR(n8,a,c)",
            "NOR(n10,n6,n8)",
            "NOT(0Wire14265,b)",
            "OUTPUT_OR(y,0Wire14265,n10)"
        ],
        "collection": "motif_library"
    },
    {
        "outputs": [
            "y"
        ],
        "inputs": [
            "a",
            "b",
            "c"
        ],
        "netlist": [
            "NOT(0Wire14314,b)",
            "NOR(n6,0Wire14314,a)",
            "NOT(0Wire14317,n6)",
            "OUTPUT_OR(y,c,0Wire14317)"
        ],
        "collection": "motif_library"
    },
    {
        "outputs": [
            "y"
        ],
        "inputs": [
            "a",
            "b",
            "c"
        ],
        "netlist": [
            "NOR(0Wire14355,a,c)",
            "NOR(0Wire14356,a,b)",
            "OUTPUT_OR(y,0Wire14355,0Wire14356)"
        ],
        "collection": "motif_library"
    },
    {
        "outputs": [
            "y"
        ],
        "inputs": [
            "a",
            "b",
            "c"
        ],
        "netlist": [
            "NOT(n4,a)",
            "NOT(0Wire14438,b)",
            "NOT(0Wire14439,c)",
            "NOR(n5,0Wire14438,0Wire14439)",
            "NOT(n6,n5)",
            "NOR(n7,a,n5)",
            "NOR(n9,n4,n6)",
            "OUTPUT_OR(y,n7,n9)"
        ],
        "collection": "motif_library"
    },
    {
        "outputs": [
            "y"
        ],
        "inputs": [
            "a",
            "b",
            "c"
        ],
        "netlist": [
            "NOT(n5,b)",
            "NOR(n7,a,b)",
            "NOR(n9,n5,c)",
            "OUTPUT_OR(y,n7,n9)"
        ],
        "collection": "motif_library"
    },
    {
        "outputs": [
            "y"
        ],
        "inputs": [
            "a",
            "b",
            "c"
        ],
        "netlist": [
            "NOR(Wire0,a,b)",
            "NOR(Wire1,Wire0,a)",
            "NOR(Wire2,Wire0,b)",
            "NOR(Wire3,Wire1,Wire2)",
            "NOR(Wire4,Wire2,c)",
            "OUTPUT_OR(y,Wire3,Wire4)"
        ],
        "collection": "motif_library"
    },
    {
        "outputs": [
            "y"
        ],
        "inputs": [
            "a",
            "b",
            "c"
        ],
        "netlist": [
            "NOT(n6,c)",
            "NOR(n7,a,c)",
            "NOR(n9,n6,b)",
            "OUTPUT_OR(y,n7,n9)"
        ],
        "collection": "motif_library"
    },
    {
        "outputs": [
            "y"
        ],
        "inputs": [
            "a",
            "b",
            "c"
        ],
        "netlist": [
            "NOR(Wire0,a,c)",
            "NOR(Wire1,Wire0,a)",
            "NOR(Wire2,Wire0,c)",
            "NOR(Wire3,Wire1,Wire2)",
            "NOR(Wire4,Wire2,b)",
            "OUTPUT_OR(y,Wire3,Wire4)"
        ],
        "collection": "motif_library"
    },
    {
        "outputs": [
            "y"
        ],
        "inputs": [
            "a",
            "b",
            "c"
        ],
        "netlist": [
            "NOT(Wire0,a)",
            "NOR(Wire1,Wire0,b)",
            "NOR(Wire2,Wire1,c)",
            "NOR(Wire3,Wire0,c)",
            "NOR(Wire4,Wire3,b)",
            "OUTPUT_OR(y,Wire2,Wire4)"
        ],
        "collection": "motif_library"
    },
    {
        "outputs": [
            "y"
        ],
        "inputs": [
            "a",
            "b",
            "c"
        ],
        "netlist": [
            "NOR(Wire0,a,b)",
            "NOR(Wire1,Wire0,a)",
            "NOR(Wire2,b,c)",
            "NOR(Wire3,Wire1,Wire2)",
            "NOR(Wire4,a,c)",
            "OUTPUT_OR(y,Wire3,Wire4)"
        ],
        "collection": "motif_library"
    },
    {
        "outputs": [
            "y"
        ],
        "inputs": [
            "a",
            "b",
            "c"
        ],
        "netlist": [
            "NOT(n5,b)",
            "NOT(n6,c)",
            "NOR(n7,b,c)",
            "NOR(n9,n5,n6)",
            "NOR(n11,a,n9)",
            "OUTPUT_OR(y,n7,n11)"
        ],
        "collection": "motif_library"
    },
    {
        "outputs": [
            "y"
        ],
        "inputs": [
            "a",
            "b",
            "c"
        ],
        "netlist": [
            "NOT(Wire0,a)",
            "NOR(Wire1,Wire0,b)",
            "NOR(Wire2,Wire1,Wire0)",
            "NOR(Wire3,Wire2,c)",
            "NOT(Wire4,c)",
            "NOR(Wire5,Wire0,Wire4)",
            "NOR(Wire6,a,b)",
            "NOR(Wire7,Wire5,Wire6)",
            "NOR(Wire8,Wire7,Wire1)",
            "OUTPUT_OR(y,Wire3,Wire8)"
        ],
        "collection": "motif_library"
    },
    {
        "outputs": [
            "y"
        ],
        "inputs": [
            "a",
            "b",
            "c"
        ],
        "netlist": [
            "NOR(n6,a,b)",
            "NOT(0Wire15080,c)",
            "OUTPUT_OR(y,0Wire15080,n6)"
        ],
        "collection": "motif_library"
    },
    {
        "outputs": [
            "y"
        ],
        "inputs": [
            "a",
            "b",
            "c"
        ],
        "netlist": [
            "NOR(0Wire15163,b,a)",
            "NOR(n6,a,0Wire15163)",
            "NOR(n8,b,0Wire15163)",
            "NOR(n10,n6,n8)",
            "NOT(0Wire15159,c)",
            "OUTPUT_OR(y,0Wire15159,n10)"
        ],
        "collection": "motif_library"
    },
    {
        "outputs": [
            "y"
        ],
        "inputs": [
            "a",
            "b",
            "c"
        ],
        "netlist": [
            "NOR(n6,a,c)",
            "NOT(0Wire15204,b)",
            "OUTPUT_OR(y,0Wire15204,n6)"
        ],
        "collection": "motif_library"
    },
    {
        "outputs": [
            "y"
        ],
        "inputs": [
            "a",
            "b",
            "c"
        ],
        "netlist": [
            "NOR(0Wire15285,c,a)",
            "NOR(n6,a,0Wire15285)",
            "NOR(n8,c,0Wire15285)",
            "NOR(n10,n6,n8)",
            "NOT(0Wire15281,b)",
            "OUTPUT_OR(y,0Wire15281,n10)"
        ],
        "collection": "motif_library"
    },
    {
        "outputs": [
            "y"
        ],
        "inputs": [
            "a",
            "b",
            "c"
        ],
        "netlist": [
            "NOT(0Wire15314,b)",
            "NOT(0Wire15315,c)",
            "OUTPUT_OR(y,0Wire15314,0Wire15315)"
        ],
        "collection": "motif_library"
    },
    {
        "outputs": [
            "y"
        ],
        "inputs": [
            "a",
            "b",
            "c"
        ],
        "netlist": [
            "NOT(0Wire15362,b)",
            "NOR(n5,0Wire15362,a)",
            "NOT(0Wire15364,c)",
            "NOT(0Wire15365,n5)",
            "OUTPUT_OR(y,0Wire15364,0Wire15365)"
        ],
        "collection": "motif_library"
    },
    {
        "outputs": [
            "y"
        ],
        "inputs": [
            "a",
            "b",
            "c"
        ],
        "netlist": [
            "NOT(y,a)"
        ],
        "collection": "motif_library"
    },
    {
        "outputs": [
            "y"
        ],
        "inputs": [
            "a",
            "b",
            "c"
        ],
        "netlist": [
            "NOT(0Wire15426,b)",
            "NOT(0Wire15427,c)",
            "NOR(n4,0Wire15426,0Wire15427)",
            "NOT(0Wire15428,a)",
            "OUTPUT_OR(y,0Wire15428,n4)"
        ],
        "collection": "motif_library"
    },
    {
        "outputs": [
            "y"
        ],
        "inputs": [
            "a",
            "b",
            "c"
        ],
        "netlist": [
            "NOT(0Wire15470,b)",
            "NOR(n5,0Wire15470,c)",
            "NOT(0Wire15472,a)",
            "OUTPUT_OR(y,0Wire15472,n5)"
        ],
        "collection": "motif_library"
    },
    {
        "outputs": [
            "y"
        ],
        "inputs": [
            "a",
            "b",
            "c"
        ],
        "netlist": [
            "NOT(0Wire15504,a)",
            "OUTPUT_OR(y,0Wire15504,b)"
        ],
        "collection": "motif_library"
    },
    {
        "outputs": [
            "y"
        ],
        "inputs": [
            "a",
            "b",
            "c"
        ],
        "netlist": [
            "NOT(0Wire15546,c)",
            "NOR(n5,0Wire15546,b)",
            "NOT(0Wire15548,a)",
            "OUTPUT_OR(y,0Wire15548,n5)"
        ],
        "collection": "motif_library"
    },
    {
        "outputs": [
            "y"
        ],
        "inputs": [
            "a",
            "b",
            "c"
        ],
        "netlist": [
            "NOT(0Wire15580,a)",
            "OUTPUT_OR(y,0Wire15580,c)"
        ],
        "collection": "motif_library"
    },
    {
        "outputs": [
            "y"
        ],
        "inputs": [
            "a",
            "b",
            "c"
        ],
        "netlist": [
            "NOT(n4,b)",
            "NOT(n5,c)",
            "NOR(n6,n4,n5)",
            "NOR(n8,b,c)",
            "NOR(n10,n6,n8)",
            "NOT(0Wire15655,a)",
            "OUTPUT_OR(y,0Wire15655,n10)"
        ],
        "collection": "motif_library"
    },
    {
        "outputs": [
            "y"
        ],
        "inputs": [
            "a",
            "b",
            "c"
        ],
        "netlist": [
            "NOT(0Wire15704,a)",
            "NOR(n6,0Wire15704,b)",
            "NOT(0Wire15707,n6)",
            "OUTPUT_OR(y,c,0Wire15707)"
        ],
        "collection": "motif_library"
    },
    {
        "outputs": [
            "y"
        ],
        "inputs": [
            "a",
            "b",
            "c"
        ],
        "netlist": [
            "NOR(n6,b,c)",
            "NOT(0Wire15750,a)",
            "OUTPUT_OR(y,0Wire15750,n6)"
        ],
        "collection": "motif_library"
    },
    {
        "outputs": [
            "y"
        ],
        "inputs": [
            "a",
            "b",
            "c"
        ],
        "netlist": [
            "NOR(0Wire15831,c,b)",
            "NOR(n6,b,0Wire15831)",
            "NOR(n8,c,0Wire15831)",
            "NOR(n10,n6,n8)",
            "NOT(0Wire15827,a)",
            "OUTPUT_OR(y,0Wire15827,n10)"
        ],
        "collection": "motif_library"
    },
    {
        "outputs": [
            "y"
        ],
        "inputs": [
            "a",
            "b",
            "c"
        ],
        "netlist": [
            "NOT(0Wire15860,a)",
            "NOT(0Wire15861,c)",
            "OUTPUT_OR(y,0Wire15860,0Wire15861)"
        ],
        "collection": "motif_library"
    },
    {
        "outputs": [
            "y"
        ],
        "inputs": [
            "a",
            "b",
            "c"
        ],
        "netlist": [
            "NOT(0Wire15908,a)",
            "NOR(n5,0Wire15908,b)",
            "NOT(0Wire15910,c)",
            "NOT(0Wire15911,n5)",
            "OUTPUT_OR(y,0Wire15910,0Wire15911)"
        ],
        "collection": "motif_library"
    },
    {
        "outputs": [
            "y"
        ],
        "inputs": [
            "a",
            "b",
            "c"
        ],
        "netlist": [
            "NOT(0Wire15942,a)",
            "NOT(0Wire15943,b)",
            "OUTPUT_OR(y,0Wire15942,0Wire15943)"
        ],
        "collection": "motif_library"
    },
    {
        "outputs": [
            "y"
        ],
        "inputs": [
            "a",
            "b",
            "c"
        ],
        "netlist": [
            "NOT(0Wire15990,a)",
            "NOT(0Wire15991,b)",
            "NOR(n5,0Wire15990,0Wire15991)",
            "NOT(0Wire15993,n5)",
            "OUTPUT_OR(y,c,0Wire15993)"
        ],
        "collection": "motif_library"
    },
    {
        "outputs": [
            "y"
        ],
        "inputs": [
            "a",
            "b",
            "c"
        ],
        "netlist": [
            "NOT(0Wire16040,a)",
            "NOT(0Wire16041,b)",
            "NOR(n4,0Wire16040,0Wire16041)",
            "NOT(0Wire16042,c)",
            "NOT(0Wire16043,n4)",
            "OUTPUT_OR(y,0Wire16042,0Wire16043)"
        ],
        "collection": "motif_library"
    },
    {
        "collection": "gates",
        "name": "P3_PhlF",
        "system": "TetR",
        "group": "PhlF",
        "regulator": "PhlF",
        "gate_type": "NOR",
        "color": "F9A427",
        "model": "P3_PhlF_model",
        "structure": "P3_PhlF_structure"
    },
    {
        "collection": "gates",
        "name": "S2_SrpR",
        "system": "TetR",
        "group": "SrpR",
        "regulator": "SrpR",
        "gate_type": "NOR",
        "color": "006838",
        "model": "S2_SrpR_model",
        "structure": "S2_SrpR_structure"
    },
    {
        "collection": "gates",
        "name": "B3_BM3R1",
        "system": "TetR",
        "group": "BM3R1",
        "regulator": "BM3R1",
        "gate_type": "NOR",
        "color": "EE2F2B",
        "model": "B3_BM3R1_model",
        "structure": "B3_BM3R1_structure"
    },
    {
        "collection": "gates",
        "name": "A1_AmtR",
        "system": "TetR",
        "group": "AmtR",
        "regulator": "AmtR",
        "gate_type": "NOR",
        "color": "3BA9E0",
        "model": "A1_AmtR_model",
        "structure": "A1_AmtR_structure"
    },
    {
        "collection": "gates",
        "name": "H1_HlyIIR",
        "system": "TetR",
        "group": "HlyIIR",
        "regulator": "HlyIIR",
        "gate_type": "NOR",
        "color": "8FC73E",
        "model": "H1_HlyIIR_model",
        "structure": "H1_HlyIIR_structure"
    },
    {
        "collection": "gates",
        "name": "E1_BetI",
        "system": "TetR",
        "group": "BetI",
        "regulator": "BetI",
        "gate_type": "NOR",
        "color": "5455A4",
        "model": "E1_BetI_model",
        "structure": "E1_BetI_structure"
    },
    {
        "collection": "gates",
        "name": "F2_AmeR",
        "system": "TetR",
        "group": "AmeR",
        "regulator": "AmeR",
        "gate_type": "NOR",
        "color": "6FCDE1",
        "model": "F2_AmeR_model",
        "structure": "F2_AmeR_structure"
    },
    {
        "collection": "gates",
        "name": "N1_LmrA",
        "system": "TetR",
        "group": "LmrA",
        "regulator": "LmrA",
        "gate_type": "NOR",
        "color": "6FCDE4",
        "model": "N1_LmrA_model",
        "structure": "N1_LmrA_structure"
    },
    {
        "collection": "gates",
        "name": "B1_BM3R1",
        "system": "TetR",
        "group": "BM3R1",
        "regulator": "BM3R1",
        "gate_type": "NOR",
        "color": "6FCDE5",
        "model": "B1_BM3R1_model",
        "structure": "B1_BM3R1_structure"
    },
    {
        "collection": "gates",
        "name": "B2_BM3R1",
        "system": "TetR",
        "group": "BM3R1",
        "regulator": "BM3R1",
        "gate_type": "NOR",
        "color": "6FCDE6",
        "model": "B2_BM3R1_model",
        "structure": "B2_BM3R1_structure"
    },
    {
        "collection": "gates",
        "name": "P1_PhlF",
        "system": "TetR",
        "group": "PhlF",
        "regulator": "PhlF",
        "gate_type": "NOR",
        "color": "6FCDE7",
        "model": "P1_PhlF_model",
        "structure": "P1_PhlF_structure"
    },
    {
        "collection": "gates",
        "name": "P2_PhlF",
        "system": "TetR",
        "group": "PhlF",
        "regulator": "PhlF",
        "gate_type": "NOR",
        "color": "6FCDE8",
        "model": "P2_PhlF_model",
        "structure": "P2_PhlF_structure"
    },
    {
        "collection": "gates",
        "name": "S1_SrpR",
        "system": "TetR",
        "group": "SrpR",
        "regulator": "SrpR",
        "gate_type": "NOR",
        "color": "6FCDE9",
        "model": "S1_SrpR_model",
        "structure": "S1_SrpR_structure"
    },
    {
        "collection": "gates",
        "name": "S3_SrpR",
        "system": "TetR",
        "group": "SrpR",
        "regulator": "SrpR",
        "gate_type": "NOR",
        "color": "6FCDE1",
        "model": "S3_SrpR_model",
        "structure": "S3_SrpR_structure"
    },
    {
        "collection": "gates",
        "name": "S4_SrpR",
        "system": "TetR",
        "group": "SrpR",
        "regulator": "SrpR",
        "gate_type": "NOR",
        "color": "6FCDE1",
        "model": "S4_SrpR_model",
        "structure": "S4_SrpR_structure"
    },
    {
        "collection": "gates",
        "name": "F1_AmeR",
        "system": "TetR",
        "group": "AmeR",
        "regulator": "AmeR",
        "gate_type": "NOR",
        "color": "6FCDE1",
        "model": "F1_AmeR_model",
        "structure": "F1_AmeR_structure"
    },
    {
        "collection": "gates",
        "name": "C1_CymR",
        "system": "TetR",
        "group": "SrpR",
        "regulator": "CymR",
        "gate_type": "NOR",
        "color": "6FCDE1",
        "model": "C1_CymR_model",
        "structure": "C1_CymR_structure"
    },
    {
        "collection": "gates",
        "name": "V1_VanR",
        "system": "TetR",
        "group": "VanR",
        "regulator": "VanR",
        "gate_type": "NOR",
        "color": "6FCDE1",
        "model": "V1_VanR_model",
        "structure": "V1_VanR_structure"
    },
    {
        "collection": "models",
        "name": "P3_PhlF_model",
        "functions": {
            "response_function": "Hill_response",
            "input_composition": "tandem_input_composition",
            "tandem_interference_factor": "tandem_interference_factor",
            "toxicity": "P3_PhlF_toxicity",
            "cytometry": "P3_PhlF_cytometry"
        },
        "parameters": [
            {
                "name": "ymax",
                "value": 7.088098911,
                "description": "Maximal transcription"
            },
            {
                "name": "ymin",
                "value": 0.004656815,
                "description": "Minimal transcription"
            },
            {
                "name": "K",
                "value": 0.116044457,
                "description": "Dissociation equilibrium constant"
            },
            {
                "name": "n",
                "value": 3.342819362,
                "description": "Cooperativety"
            },
            {
                "name": "alpha",
                "value": 0.240700115,
                "description": "Tandem factor"
            },
            {
                "name": "beta",
                "value": 0.061908386,
                "description": "Tandem factor"
            }
        ]
    },
    {
        "collection": "models",
        "name": "S2_SrpR_model",
        "functions": {
            "response_function": "Hill_response",
            "input_composition": "tandem_input_composition",
            "tandem_interference_factor": "tandem_interference_factor",
            "toxicity": "S2_SrpR_toxicity",
            "cytometry": "S2_SrpR_cytometry"
        },
        "parameters": [
            {
                "name": "ymax",
                "value": 3.1684454,
                "description": "Maximal transcription"
            },
            {
                "name": "ymin",
                "value": 0.002829301,
                "description": "Minimal transcription"
            },
            {
                "name": "K",
                "value": 0.062531512,
                "description": "Dissociation equilibrium constant"
            },
            {
                "name": "n",
                "value": 2.655303675,
                "description": "Cooperativety"
            },
            {
                "name": "alpha",
                "value": 0.351620698,
                "description": "Tandem factor"
            },
            {
                "name": "beta",
                "value": 0.085751278,
                "description": "Tandem factor"
            }
        ]
    },
    {
        "collection": "models",
        "name": "B3_BM3R1_model",
        "functions": {
            "response_function": "Hill_response",
            "input_composition": "tandem_input_composition",
            "tandem_interference_factor": "tandem_interference_factor",
            "toxicity": "B3_BM3R1_toxicity",
            "cytometry": "B3_BM3R1_cytometry"
        },
        "parameters": [
            {
                "name": "ymax",
                "value": 0.584759421,
                "description": "Maximal transcription"
            },
            {
                "name": "ymin",
                "value": 0.004958926,
                "description": "Minimal transcription"
            },
            {
                "name": "K",
                "value": 0.211950504,
                "description": "Dissociation equilibrium constant"
            },
            {
                "name": "n",
                "value": 3.085977286,
                "description": "Cooperativety"
            },
            {
                "name": "alpha",
                "value": 0.737811292,
                "description": "Tandem factor"
            },
            {
                "name": "beta",
                "value": 0.045199535,
                "description": "Tandem factor"
            }
        ]
    },
    {
        "collection": "models",
        "name": "A1_AmtR_model",
        "functions": {
            "response_function": "Hill_response",
            "input_composition": "tandem_input_composition",
            "tandem_interference_factor": "tandem_interference_factor",
            "toxicity": "A1_AmtR_toxicity",
            "cytometry": "A1_AmtR_cytometry"
        },
        "parameters": [
            {
                "name": "ymax",
                "value": 3.13661101,
                "description": "Maximal transcription"
            },
            {
                "name": "ymin",
                "value": 0.035221608,
                "description": "Minimal transcription"
            },
            {
                "name": "K",
                "value": 0.047427884,
                "description": "Dissociation equilibrium constant"
            },
            {
                "name": "n",
                "value": 1.656171138,
                "description": "Cooperativety"
            },
            {
                "name": "alpha",
                "value": 0.274797631,
                "description": "Tandem factor"
            },
            {
                "name": "beta",
                "value": 1.0,
                "description": "Tandem factor"
            }
        ]
    },
    {
        "collection": "models",
        "name": "H1_HlyIIR_model",
        "functions": {
            "response_function": "Hill_response",
            "input_composition": "tandem_input_composition",
            "tandem_interference_factor": "tandem_interference_factor",
            "toxicity": "H1_HlyIIR_toxicity",
            "cytometry": "H1_HlyIIR_cytometry"
        },
        "parameters": [
            {
                "name": "ymax",
                "value": 2.056076677,
                "description": "Maximal transcription"
            },
            {
                "name": "ymin",
                "value": 0.004353486,
                "description": "Minimal transcription"
            },
            {
                "name": "K",
                "value": 0.130693758,
                "description": "Dissociation equilibrium constant"
            },
            {
                "name": "n",
                "value": 2.588160165,
                "description": "Cooperativety"
            },
            {
                "name": "alpha",
                "value": 0.148049497,
                "description": "Tandem factor"
            },
            {
                "name": "beta",
                "value": 1.0,
                "description": "Tandem factor"
            }
        ]
    },
    {
        "collection": "models",
        "name": "E1_BetI_model",
        "functions": {
            "response_function": "Hill_response",
            "input_composition": "tandem_input_composition",
            "tandem_interference_factor": "tandem_interference_factor",
            "toxicity": "E1_BetI_toxicity",
            "cytometry": "E1_BetI_cytometry"
        },
        "parameters": [
            {
                "name": "ymax",
                "value": 2.837857442,
                "description": "Maximal transcription"
            },
            {
                "name": "ymin",
                "value": 0.040842627,
                "description": "Minimal transcription"
            },
            {
                "name": "K",
                "value": 0.277844523,
                "description": "Dissociation equilibrium constant"
            },
            {
                "name": "n",
                "value": 2.880416695,
                "description": "Cooperativety"
            },
            {
                "name": "alpha",
                "value": 0.643200299,
                "description": "Tandem factor"
            },
            {
                "name": "beta",
                "value": 0.458199947,
                "description": "Tandem factor"
            }
        ]
    },
    {
        "collection": "models",
        "name": "F2_AmeR_model",
        "functions": {
            "response_function": "Hill_response",
            "input_composition": "tandem_input_composition",
            "tandem_interference_factor": "tandem_interference_factor",
            "toxicity": "F2_AmeR_toxicity",
            "cytometry": "F2_AmeR_cytometry"
        },
        "parameters": [
            {
                "name": "ymax",
                "value": 3.674478971,
                "description": "Maximal transcription"
            },
            {
                "name": "ymin",
                "value": 0.206243141,
                "description": "Minimal transcription"
            },
            {
                "name": "K",
                "value": 0.0346134,
                "description": "Dissociation equilibrium constant"
            },
            {
                "name": "n",
                "value": 1.314222122,
                "description": "Cooperativety"
            },
            {
                "name": "alpha",
                "value": 0.09874237,
                "description": "Tandem factor"
            },
            {
                "name": "beta",
                "value": 1.0,
                "description": "Tandem factor"
            }
        ]
    },
    {
        "collection": "models",
        "name": "N1_LmrA_model",
        "functions": {
            "response_function": "Hill_response",
            "input_composition": "tandem_input_composition",
            "tandem_interference_factor": "tandem_interference_factor",
            "toxicity": "N1_LmrA_toxicity",
            "cytometry": "N1_LmrA_cytometry"
        },
        "parameters": [
            {
                "name": "ymax",
                "value": 1.265439,
                "description": "Maximal transcription"
            },
            {
                "name": "ymin",
                "value": 0.077273193,
                "description": "Minimal transcription"
            },
            {
                "name": "K",
                "value": 0.093521178,
                "description": "Dissociation equilibrium constant"
            },
            {
                "name": "n",
                "value": 1.754564179,
                "description": "Cooperativety"
            },
            {
                "name": "alpha",
                "value": 0.283990165,
                "description": "Tandem factor"
            },
            {
                "name": "beta",
                "value": 1.0,
                "description": "Tandem factor"
            }
        ]
    },
    {
        "collection": "models",
        "name": "B1_BM3R1_model",
        "functions": {
            "response_function": "Hill_response",
            "input_composition": "tandem_input_composition",
            "tandem_interference_factor": "tandem_interference_factor",
            "toxicity": "B1_BM3R1_toxicity",
            "cytometry": "B1_BM3R1_cytometry"
        },
        "parameters": [
            {
                "name": "ymax",
                "value": 0.577806096,
                "description": "Maximal transcription"
            },
            {
                "name": "ymin",
                "value": 0.003721745,
                "description": "Minimal transcription"
            },
            {
                "name": "K",
                "value": 0.055519757,
                "description": "Dissociation equilibrium constant"
            },
            {
                "name": "n",
                "value": 2.888263374,
                "description": "Cooperativety"
            },
            {
                "name": "alpha",
                "value": 0.640559271,
                "description": "Tandem factor"
            },
            {
                "name": "beta",
                "value": 0.053408789,
                "description": "Tandem factor"
            }
        ]
    },
    {
        "collection": "models",
        "name": "B2_BM3R1_model",
        "functions": {
            "response_function": "Hill_response",
            "input_composition": "tandem_input_composition",
            "tandem_interference_factor": "tandem_interference_factor",
            "toxicity": "B2_BM3R1_toxicity",
            "cytometry": "B2_BM3R1_cytometry"
        },
        "parameters": [
            {
                "name": "ymax",
                "value": 0.486313131,
                "description": "Maximal transcription"
            },
            {
                "name": "ymin",
                "value": 0.005549518,
                "description": "Minimal transcription"
            },
            {
                "name": "K",
                "value": 0.574115383,
                "description": "Dissociation equilibrium constant"
            },
            {
                "name": "n",
                "value": 3.842787839,
                "description": "Cooperativety"
            },
            {
                "name": "alpha",
                "value": 0.706922789,
                "description": "Tandem factor"
            },
            {
                "name": "beta",
                "value": 0.045991087,
                "description": "Tandem factor"
            }
        ]
    },
    {
        "collection": "models",
        "name": "P1_PhlF_model",
        "functions": {
            "response_function": "Hill_response",
            "input_composition": "tandem_input_composition",
            "tandem_interference_factor": "tandem_interference_factor",
            "toxicity": "P1_PhlF_toxicity",
            "cytometry": "P1_PhlF_cytometry"
        },
        "parameters": [
            {
                "name": "ymax",
                "value": 6.873413202,
                "description": "Maximal transcription"
            },
            {
                "name": "ymin",
                "value": 0.004337295,
                "description": "Minimal transcription"
            },
            {
                "name": "K",
                "value": 0.042126721,
                "description": "Dissociation equilibrium constant"
            },
            {
                "name": "n",
                "value": 3.804263913,
                "description": "Cooperativety"
            },
            {
                "name": "alpha",
                "value": 0.222204213,
                "description": "Tandem factor"
            },
            {
                "name": "beta",
                "value": 0.064388009,
                "description": "Tandem factor"
            }
        ]
    },
    {
        "collection": "models",
        "name": "P2_PhlF_model",
        "functions": {
            "response_function": "Hill_response",
            "input_composition": "tandem_input_composition",
            "tandem_interference_factor": "tandem_interference_factor",
            "toxicity": "P2_PhlF_toxicity",
            "cytometry": "P2_PhlF_cytometry"
        },
        "parameters": [
            {
                "name": "ymax",
                "value": 7.486865464,
                "description": "Maximal transcription"
            },
            {
                "name": "ymin",
                "value": 0.006679767,
                "description": "Minimal transcription"
            },
            {
                "name": "K",
                "value": 0.20384996,
                "description": "Dissociation equilibrium constant"
            },
            {
                "name": "n",
                "value": 4.481560106,
                "description": "Cooperativety"
            },
            {
                "name": "alpha",
                "value": 0.146320601,
                "description": "Tandem factor"
            },
            {
                "name": "beta",
                "value": 0.117556995,
                "description": "Tandem factor"
            }
        ]
    },
    {
        "collection": "models",
        "name": "S1_SrpR_model",
        "functions": {
            "response_function": "Hill_response",
            "input_composition": "tandem_input_composition",
            "tandem_interference_factor": "tandem_interference_factor",
            "toxicity": "S1_SrpR_toxicity",
            "cytometry": "S1_SrpR_cytometry"
        },
        "parameters": [
            {
                "name": "ymax",
                "value": 1.366504087,
                "description": "Maximal transcription"
            },
            {
                "name": "ymin",
                "value": 0.00135452,
                "description": "Minimal transcription"
            },
            {
                "name": "K",
                "value": 0.016906016,
                "description": "Dissociation equilibrium constant"
            },
            {
                "name": "n",
                "value": 3.095316853,
                "description": "Cooperativety"
            },
            {
                "name": "alpha",
                "value": 0.496977484,
                "description": "Tandem factor"
            },
            {
                "name": "beta",
                "value": 0.054296158,
                "description": "Tandem factor"
            }
        ]
    },
    {
        "collection": "models",
        "name": "S3_SrpR_model",
        "functions": {
            "response_function": "Hill_response",
            "input_composition": "tandem_input_composition",
            "tandem_interference_factor": "tandem_interference_factor",
            "toxicity": "S3_SrpR_toxicity",
            "cytometry": "S3_SrpR_cytometry"
        },
        "parameters": [
            {
                "name": "ymax",
                "value": 3.055531711,
                "description": "Maximal transcription"
            },
            {
                "name": "ymin",
                "value": 0.00405468,
                "description": "Minimal transcription"
            },
            {
                "name": "K",
                "value": 0.087385601,
                "description": "Dissociation equilibrium constant"
            },
            {
                "name": "n",
                "value": 2.657349101,
                "description": "Cooperativety"
            },
            {
                "name": "alpha",
                "value": 0.333702566,
                "description": "Tandem factor"
            },
            {
                "name": "beta",
                "value": 0.092558084,
                "description": "Tandem factor"
            }
        ]
    },
    {
        "collection": "models",
        "name": "S4_SrpR_model",
        "functions": {
            "response_function": "Hill_response",
            "input_composition": "tandem_input_composition",
            "tandem_interference_factor": "tandem_interference_factor",
            "toxicity": "S4_SrpR_toxicity",
            "cytometry": "S4_SrpR_cytometry"
        },
        "parameters": [
            {
                "name": "ymax",
                "value": 3.165985717,
                "description": "Maximal transcription"
            },
            {
                "name": "ymin",
                "value": 0.004347046,
                "description": "Minimal transcription"
            },
            {
                "name": "K",
                "value": 0.110327837,
                "description": "Dissociation equilibrium constant"
            },
            {
                "name": "n",
                "value": 2.654076554,
                "description": "Cooperativety"
            },
            {
                "name": "alpha",
                "value": 0.378190946,
                "description": "Tandem factor"
            },
            {
                "name": "beta",
                "value": 0.089509276,
                "description": "Tandem factor"
            }
        ]
    },
    {
        "collection": "models",
        "name": "F1_AmeR_model",
        "functions": {
            "response_function": "Hill_response",
            "input_composition": "tandem_input_composition",
            "tandem_interference_factor": "tandem_interference_factor",
            "toxicity": "F1_AmeR_toxicity",
            "cytometry": "F1_AmeR_cytometry"
        },
        "parameters": [
            {
                "name": "ymax",
                "value": 4.566156271,
                "description": "Maximal transcription"
            },
            {
                "name": "ymin",
                "value": 0.289281104,
                "description": "Minimal transcription"
            },
            {
                "name": "K",
                "value": 0.121548379,
                "description": "Dissociation equilibrium constant"
            },
            {
                "name": "n",
                "value": 1.542139516,
                "description": "Cooperativety"
            },
            {
                "name": "alpha",
                "value": 0.09276382,
                "description": "Tandem factor"
            },
            {
                "name": "beta",
                "value": 1.0,
                "description": "Tandem factor"
            }
        ]
    },
    {
        "collection": "models",
        "name": "C1_CymR_model",
        "functions": {
            "response_function": "Hill_response",
            "input_composition": "tandem_input_composition",
            "tandem_interference_factor": "tandem_interference_factor",
            "toxicity": "C1_CymR_toxicity",
            "cytometry": "C1_CymR_cytometry"
        },
        "parameters": [
            {
                "name": "ymax",
                "value": 3.004170775,
                "description": "Maximal transcription"
            },
            {
                "name": "ymin",
                "value": 0.00978549,
                "description": "Minimal transcription"
            },
            {
                "name": "K",
                "value": 0.100908709,
                "description": "Dissociation equilibrium constant"
            },
            {
                "name": "n",
                "value": 3.693304378,
                "description": "Cooperativety"
            },
            {
                "name": "alpha",
                "value": 0.10120535,
                "description": "Tandem factor"
            },
            {
                "name": "beta",
                "value": 0.067175807,
                "description": "Tandem factor"
            }
        ]
    },
    {
        "collection": "models",
        "name": "V1_VanR_model",
        "functions": {
            "response_function": "Hill_response",
            "input_composition": "tandem_input_composition",
            "tandem_interference_factor": "tandem_interference_factor",
            "toxicity": "V1_VanR_toxicity",
            "cytometry": "V1_VanR_cytometry"
        },
        "parameters": [
            {
                "name": "ymax",
                "value": 6.174441542,
                "description": "Maximal transcription"
            },
            {
                "name": "ymin",
                "value": 0.043503414,
                "description": "Minimal transcription"
            },
            {
                "name": "K",
                "value": 0.049692514,
                "description": "Dissociation equilibrium constant"
            },
            {
                "name": "n",
                "value": 2.984652678,
                "description": "Cooperativety"
            },
            {
                "name": "alpha",
                "value": 0.118731877,
                "description": "Tandem factor"
            },
            {
                "name": "beta",
                "value": 0.318138879,
                "description": "Tandem factor"
            }
        ]
    },
    {
        "collection": "functions",
        "name": "Hill_response",
        "equation": "ymin + (ymax - ymin) / (1.0 + (x / K)^n)",
        "variables": [
            {
                "name": "x",
                "map": "#//model/functions/input_composition"
            }
        ],
        "parameters": [
            {
                "name": "ymax",
                "map": "#//model/parameters/ymax"
            },
            {
                "name": "ymin",
                "map": "#//model/parameters/ymin"
            },
            {
                "name": "K",
                "map": "#//model/parameters/K"
            },
            {
                "name": "n",
                "map": "#//model/parameters/n"
            }
        ]
    },
    {
        "collection": "functions",
        "name": "tandem_input_composition",
        "equation": "t1 * x2 + x1",
        "variables": [
            {
                "name": "x1",
                "map": "#//structure/inputs/in1/model/functions/response_function"
            },
            {
                "name": "x2",
                "map": "#//structure/inputs/in2/model/functions/response_function"
            },
            {
                "name": "t1",
                "map": "#//structure/inputs/in1/model/functions/tandem_interference_factor"
            }
        ]
    },
    {
        "collection": "functions",
        "name": "tandem_interference_factor",
        "equation": "alpha * (K^n + beta * x^n) / (K^n + x^n)",
        "variables": [
            {
                "name": "x",
                "map": "#//model/functions/input_composition"
            }
        ],
        "parameters": [
            {
                "name": "alpha",
                "map": "#//model/parameters/alpha"
            },
            {
                "name": "beta",
                "map": "#//model/parameters/beta"
            },
            {
                "name": "K",
                "map": "#//model/parameters/K"
            },
            {
                "name": "n",
                "map": "#//model/parameters/n"
            }
        ]
    },
    {
        "collection": "structures",
        "name": "P3_PhlF_structure",
        "inputs": [
            {
                "name": "in1",
                "part_type": "promoter"
            },
            {
                "name": "in2",
                "part_type": "promoter"
            }
        ],
        "outputs": [
            "pPhlF"
        ],
        "devices": [
            {
                "name": "P3_PhlF",
                "components": [
                    "#in2",
                    "#in1",
                    "P3_PhlF_cassette"
                ]
            },
            {
                "name": "P3_PhlF_cassette",
                "components": [
                    "RiboJ53",
                    "P3",
                    "PhlF",
                    "ECK120033737"
                ]
            }
        ]
    },
    {
        "collection": "structures",
        "name": "S2_SrpR_structure",
        "inputs": [
            {
                "name": "in1",
                "part_type": "promoter"
            },
            {
                "name": "in2",
                "part_type": "promoter"
            }
        ],
        "outputs": [
            "pSrpR"
        ],
        "devices": [
            {
                "name": "S2_SrpR",
                "components": [
                    "#in2",
                    "#in1",
                    "S2_SrpR_cassette"
                ]
            },
            {
                "name": "S2_SrpR_cassette",
                "components": [
                    "RiboJ10",
                    "S2",
                    "SrpR",
                    "ECK120029600"
                ]
            }
        ]
    },
    {
        "collection": "structures",
        "name": "B3_BM3R1_structure",
        "inputs": [
            {
                "name": "in1",
                "part_type": "promoter"
            },
            {
                "name": "in2",
                "part_type": "promoter"
            }
        ],
        "outputs": [
            "pBM3R1"
        ],
        "devices": [
            {
                "name": "B3_BM3R1",
                "components": [
                    "#in2",
                    "#in1",
                    "B3_BM3R1_cassette"
                ]
            },
            {
                "name": "B3_BM3R1_cassette",
                "components": [
                    "SarJ",
                    "B3",
                    "BM3R1",
                    "L3S2P11"
                ]
            }
        ]
    },
    {
        "collection": "structures",
        "name": "A1_AmtR_structure",
        "inputs": [
            {
                "name": "in1",
                "part_type": "promoter"
            },
            {
                "name": "in2",
                "part_type": "promoter"
            }
        ],
        "outputs": [
            "pAmtR"
        ],
        "devices": [
            {
                "name": "A1_AmtR",
                "components": [
                    "#in2",
                    "#in1",
                    "A1_AmtR_cassette"
                ]
            },
            {
                "name": "A1_AmtR_cassette",
                "components": [
                    "BydvJ",
                    "A1",
                    "AmtR",
                    "L3S2P55"
                ]
            }
        ]
    },
    {
        "collection": "structures",
        "name": "H1_HlyIIR_structure",
        "inputs": [
            {
                "name": "in1",
                "part_type": "promoter"
            },
            {
                "name": "in2",
                "part_type": "promoter"
            }
        ],
        "outputs": [
            "pHlyIIR"
        ],
        "devices": [
            {
                "name": "H1_HlyIIR",
                "components": [
                    "#in2",
                    "#in1",
                    "H1_HlyIIR_cassette"
                ]
            },
            {
                "name": "H1_HlyIIR_cassette",
                "components": [
                    "RiboJ51",
                    "H1",
                    "HlyIIR",
                    "ECK120010799"
                ]
            }
        ]
    },
    {
        "collection": "structures",
        "name": "E1_BetI_structure",
        "inputs": [
            {
                "name": "in1",
                "part_type": "promoter"
            },
            {
                "name": "in2",
                "part_type": "promoter"
            }
        ],
        "outputs": [
            "pBetI"
        ],
        "devices": [
            {
                "name": "E1_BetI",
                "components": [
                    "#in2",
                    "#in1",
                    "E1_BetI_cassette"
                ]
            },
            {
                "name": "E1_BetI_cassette",
                "components": [
                    "RiboJ57",
                    "E1",
                    "BetI",
                    "L3S3P11"
                ]
            }
        ]
    },
    {
        "collection": "structures",
        "name": "F2_AmeR_structure",
        "inputs": [
            {
                "name": "in1",
                "part_type": "promoter"
            },
            {
                "name": "in2",
                "part_type": "promoter"
            }
        ],
        "outputs": [
            "pAmeR"
        ],
        "devices": [
            {
                "name": "F2_AmeR",
                "components": [
                    "#in2",
                    "#in1",
                    "F2_AmeR_cassette"
                ]
            },
            {
                "name": "F2_AmeR_cassette",
                "components": [
                    "RiboJ54",
                    "F2",
                    "AmeR",
                    "L3S3P31"
                ]
            }
        ]
    },
    {
        "collection": "structures",
        "name": "N1_LmrA_structure",
        "inputs": [
            {
                "name": "in1",
                "part_type": "promoter"
            },
            {
                "name": "in2",
                "part_type": "promoter"
            }
        ],
        "outputs": [
            "pLmrA"
        ],
        "devices": [
            {
                "name": "N1_LmrA",
                "components": [
                    "#in2",
                    "#in1",
                    "N1_LmrA_cassette"
                ]
            },
            {
                "name": "N1_LmrA_cassette",
                "components": [
                    "RiboJ64",
                    "N1",
                    "LmrA",
                    "ECK120010876"
                ]
            }
        ]
    },
    {
        "collection": "structures",
        "name": "B1_BM3R1_structure",
        "inputs": [
            {
                "name": "in1",
                "part_type": "promoter"
            },
            {
                "name": "in2",
                "part_type": "promoter"
            }
        ],
        "outputs": [
            "pBM3R1"
        ],
        "devices": [
            {
                "name": "B1_BM3R1",
                "components": [
                    "#in2",
                    "#in1",
                    "B1_BM3R1_cassette"
                ]
            },
            {
                "name": "B1_BM3R1_cassette",
                "components": [
                    "SarJ",
                    "B1",
                    "BM3R1",
                    "L3S2P11"
                ]
            }
        ]
    },
    {
        "collection": "structures",
        "name": "B2_BM3R1_structure",
        "inputs": [
            {
                "name": "in1",
                "part_type": "promoter"
            },
            {
                "name": "in2",
                "part_type": "promoter"
            }
        ],
        "outputs": [
            "pBM3R1"
        ],
        "devices": [
            {
                "name": "B2_BM3R1",
                "components": [
                    "#in2",
                    "#in1",
                    "B2_BM3R1_cassette"
                ]
            },
            {
                "name": "B2_BM3R1_cassette",
                "components": [
                    "SarJ",
                    "B2",
                    "BM3R1",
                    "L3S2P11"
                ]
            }
        ]
    },
    {
        "collection": "structures",
        "name": "P1_PhlF_structure",
        "inputs": [
            {
                "name": "in1",
                "part_type": "promoter"
            },
            {
                "name": "in2",
                "part_type": "promoter"
            }
        ],
        "outputs": [
            "pPhlF"
        ],
        "devices": [
            {
                "name": "P1_PhlF",
                "components": [
                    "#in2",
                    "#in1",
                    "P1_PhlF_cassette"
                ]
            },
            {
                "name": "P1_PhlF_cassette",
                "components": [
                    "RiboJ53",
                    "P1",
                    "PhlF",
                    "ECK120033737"
                ]
            }
        ]
    },
    {
        "collection": "structures",
        "name": "P2_PhlF_structure",
        "inputs": [
            {
                "name": "in1",
                "part_type": "promoter"
            },
            {
                "name": "in2",
                "part_type": "promoter"
            }
        ],
        "outputs": [
            "pPhlF"
        ],
        "devices": [
            {
                "name": "P2_PhlF",
                "components": [
                    "#in2",
                    "#in1",
                    "P2_PhlF_cassette"
                ]
            },
            {
                "name": "P2_PhlF_cassette",
                "components": [
                    "RiboJ53",
                    "P2",
                    "PhlF",
                    "ECK120033737"
                ]
            }
        ]
    },
    {
        "collection": "structures",
        "name": "S1_SrpR_structure",
        "inputs": [
            {
                "name": "in1",
                "part_type": "promoter"
            },
            {
                "name": "in2",
                "part_type": "promoter"
            }
        ],
        "outputs": [
            "pSrpR"
        ],
        "devices": [
            {
                "name": "S1_SrpR",
                "components": [
                    "#in2",
                    "#in1",
                    "S1_SrpR_cassette"
                ]
            },
            {
                "name": "S1_SrpR_cassette",
                "components": [
                    "RiboJ10",
                    "S1",
                    "SrpR",
                    "ECK120029600"
                ]
            }
        ]
    },
    {
        "collection": "structures",
        "name": "S3_SrpR_structure",
        "inputs": [
            {
                "name": "in1",
                "part_type": "promoter"
            },
            {
                "name": "in2",
                "part_type": "promoter"
            }
        ],
        "outputs": [
            "pSrpR"
        ],
        "devices": [
            {
                "name": "S3_SrpR",
                "components": [
                    "#in2",
                    "#in1",
                    "S3_SrpR_cassette"
                ]
            },
            {
                "name": "S3_SrpR_cassette",
                "components": [
                    "RiboJ10",
                    "S3",
                    "SrpR",
                    "ECK120029600"
                ]
            }
        ]
    },
    {
        "collection": "structures",
        "name": "S4_SrpR_structure",
        "inputs": [
            {
                "name": "in1",
                "part_type": "promoter"
            },
            {
                "name": "in2",
                "part_type": "promoter"
            }
        ],
        "outputs": [
            "pSrpR"
        ],
        "devices": [
            {
                "name": "S4_SrpR",
                "components": [
                    "#in2",
                    "#in1",
                    "S4_SrpR_cassette"
                ]
            },
            {
                "name": "S4_SrpR_cassette",
                "components": [
                    "RiboJ10",
                    "S4",
                    "SrpR",
                    "ECK120029600"
                ]
            }
        ]
    },
    {
        "collection": "structures",
        "name": "F1_AmeR_structure",
        "inputs": [
            {
                "name": "in1",
                "part_type": "promoter"
            },
            {
                "name": "in2",
                "part_type": "promoter"
            }
        ],
        "outputs": [
            "pAmeR"
        ],
        "devices": [
            {
                "name": "F1_AmeR",
                "components": [
                    "#in2",
                    "#in1",
                    "F1_AmeR_cassette"
                ]
            },
            {
                "name": "F1_AmeR_cassette",
                "components": [
                    "RiboJ54",
                    "F1",
                    "AmeR",
                    "L3S3P31"
                ]
            }
        ]
    },
    {
        "collection": "structures",
        "name": "C1_CymR_structure",
        "inputs": [
            {
                "name": "in1",
                "part_type": "promoter"
            },
            {
                "name": "in2",
                "part_type": "promoter"
            }
        ],
        "outputs": [
            "pCymR"
        ],
        "devices": [
            {
                "name": "C1_CymR",
                "components": [
                    "#in2",
                    "#in1",
                    "C1_CymR_cassette"
                ]
            },
            {
                "name": "C1_CymR_cassette",
                "components": [
                    "LtsvJ",
                    "C1",
                    "CymR",
                    "L3S2P42"
                ]
            }
        ]
    },
    {
        "collection": "structures",
        "name": "V1_VanR_structure",
        "inputs": [
            {
                "name": "in1",
                "part_type": "promoter"
            },
            {
                "name": "in2",
                "part_type": "promoter"
            }
        ],
        "outputs": [
            "pVanR"
        ],
        "devices": [
            {
                "name": "V1_VanR",
                "components": [
                    "#in2",
                    "#in1",
                    "V1_VanR_cassette"
                ]
            },
            {
                "name": "V1_VanR_cassette",
                "components": [
                    "AraJ",
                    "V1",
                    "VanR",
                    "ECK120033736"
                ]
            }
        ]
    },
    {
        "collection": "parts",
        "type": "ribozyme",
        "name": "RiboJ53",
        "dnasequence": "AGCGGTCAACGCATGTGCTTTGCGTTCTGATGAGACAGTGATGTCGAAACCGCCTCTACAAATAATTTTGTTTAA"
    },
    {
        "collection": "parts",
        "type": "rbs",
        "name": "P3",
        "dnasequence": "CTTTACGAGGGCGATCCT"
    },
    {
        "collection": "parts",
        "type": "cds",
        "name": "PhlF",
        "dnasequence": "ATGGCACGTACCCCGAGCCGTAGCAGCATTGGTAGCCTGCGTAGTCCGCATACCCATAAAGCAATTCTGACCAGCACCATTGAAATCCTGAAAGAATGTGGTTATAGCGGTCTGAGCATTGAAAGCGTTGCACGTCGTGCCGGTGCAAGCAAACCGACCATTTATCGTTGGTGGACCAATAAAGCAGCACTGATTGCCGAAGTGTATGAAAATGAAAGCGAACAGGTGCGTAAATTTCCGGATCTGGGTAGCTTTAAAGCCGATCTGGATTTTCTGCTGCGTAATCTGTGGAAAGTTTGGCGTGAAACCATTTGTGGTGAAGCATTTCGTTGTGTTATTGCAGAAGCACAGCTGGACCCTGCAACCCTGACCCAGCTGAAAGATCAGTTTATGGAACGTCGTCGTGAGATGCCGAAAAAACTGGTTGAAAATGCCATTAGCAATGGTGAACTGCCGAAAGATACCAATCGTGAACTGCTGCTGGATATGATTTTTGGTTTTTGTTGGTATCGCCTGCTGACCGAACAGCTGACCGTTGAACAGGATATTGAAGAATTTACCTTCCTGCTGATTAATGGTGTTTGTCCGGGTACACAGCGTTAA"
    },
    {
        "collection": "parts",
        "type": "terminator",
        "name": "ECK120033737",
        "dnasequence": "ggaaacacagAAAAAAGCCCGCACCTGACAGTGCGGGCTTTTTTTTTTcgaccaaagg"
    },
    {
        "collection": "parts",
        "type": "promoter",
        "name": "pPhlF",
        "dnasequence": "CGACGTACGGTGGAAtctgattcgttaccaattgacATGATACGAAACGTACCGTATCGTTAAGGT"
    },
    {
        "collection": "parts",
        "type": "ribozyme",
        "name": "RiboJ10",
        "dnasequence": "AGCGCTCAACGGGTGTGCTTCCCGTTCTGATGAGTCCGTGAGGACGAAAGCGCCTCTACAAATAATTTTGTTTAA"
    },
    {
        "collection": "parts",
        "type": "rbs",
        "name": "S2",
        "dnasequence": "GAGTCTATGGACTATGTTTTCACATATGAGATACCAGG"
    },
    {
        "collection": "parts",
        "type": "cds",
        "name": "SrpR",
        "dnasequence": "ATGGCACGTAAAACCGCAGCAGAAGCAGAAGAAACCCGTCAGCGTATTATTGATGCAGCACTGGAAGTTTTTGTTGCACAGGGTGTTAGTGATGCAACCCTGGATCAGATTGCACGTAAAGCCGGTGTTACCCGTGGTGCAGTTTATTGGCATTTTAATGGTAAACTGGAAGTTCTGCAGGCAGTTCTGGCAAGCCGTCAGCATCCGCTGGAACTGGATTTTACACCGGATCTGGGTATTGAACGTAGCTGGGAAGCAGTTGTTGTTGCAATGCTGGATGCAGTTCATAGTCCGCAGAGCAAACAGTTTAGCGAAATTCTGATTTATCAGGGTCTGGATGAAAGCGGTCTGATTCATAATCGTATGGTTCAGGCAAGCGATCGTTTTCTGCAGTATATTCATCAGGTTCTGCGTCATGCAGTTACCCAGGGTGAACTGCCGATTAATCTGGATCTGCAGACCAGCATTGGTGTTTTTAAAGGTCTGATTACCGGTCTGCTGTATGAAGGTCTGCGTAGCAAAGATCAGCAGGCACAGATTATCAAAGTTGCACTGGGTAGCTTTTGGGCACTGCTGCGTGAACCGCCTCGTTTTCTGCTGTGTGAAGAAGCACAGATTAAACAGGTGAAATCCTTCGAATAA"
    },
    {
        "collection": "parts",
        "type": "terminator",
        "name": "ECK120029600",
        "dnasequence": "TTCAGCCAAAAAACTTAAGACCGCCGGTCTTGTCCACTACCTTGCAGTAATGCGGTGGACAGGATCGGCGGTTTTCTTTTCTCTTCTCAA"
    },
    {
        "collection": "parts",
        "type": "promoter",
        "name": "pSrpR",
        "dnasequence": "TCTATGATTGGTCCAgattcgttaccaattgacagctagctcagtcctaggtATATACATACATGCTTGTTTGTTTGTAAAC"
    },
    {
        "collection": "parts",
        "type": "ribozyme",
        "name": "SarJ",
        "dnasequence": "AGACTGTCGCCGGATGTGTATCCGACCTGACGATGGCCCAAAAGGGCCGAAACAGTCCTCTACAAATAATTTTGTTTAA"
    },
    {
        "collection": "parts",
        "type": "rbs",
        "name": "B3",
        "dnasequence": "CCAAACGAGGCCGGGAGG"
    },
    {
        "collection": "parts",
        "type": "cds",
        "name": "BM3R1",
        "dnasequence": "ATGGAAAGCACCCCGACCAAACAGAAAGCAATTTTTAGCGCAAGCCTGCTGCTGTTTGCAGAACGTGGTTTTGATGCAACCACCATGCCGATGATTGCAGAAAATGCAAAAGTTGGTGCAGGCACCATTTATCGCTATTTCAAAAACAAAGAAAGCCTGGTGAACGAACTGTTTCAGCAGCATGTTAATGAATTTCTGCAGTGTATTGAAAGCGGTCTGGCAAATGAACGTGATGGTTATCGTGATGGCTTTCATCACATTTTTGAAGGTATGGTGACCTTTACCAAAAATCATCCGCGTGCACTGGGTTTTATCAAAACCCATAGCCAGGGCACCTTTCTGACCGAAGAAAGCCGTCTGGCATATCAGAAACTGGTTGAATTTGTGTGCACCTTTTTTCGTGAAGGTCAGAAACAGGGTGTGATTCGTAATCTGCCGGAAAATGCACTGATTGCAATTCTGTTTGGCAGCTTTATGGAAGTGTATGAAATGATCGAGAACGATTATCTGAGCCTGACCGATGAACTGCTGACCGGTGTTGAAGAAAGCCTGTGGGCAGCACTGAGCCGTCAGAGCTAA"
    },
    {
        "collection": "parts",
        "type": "terminator",
        "name": "L3S2P11",
        "dnasequence": "CTCGGTACCAAATTCCAGAAAAGAGACGCTTTCGAGCGTCTTTTTTCGTTTTGGTCC"
    },
    {
        "collection": "parts",
        "type": "promoter",
        "name": "pBM3R1",
        "dnasequence": "AATCCGCGTGATAGGTCTGATTCGTTACCAATTGACGGAATGAACGTTCATTCCGATAATGCTAGC"
    },
    {
        "collection": "parts",
        "type": "ribozyme",
        "name": "BydvJ",
        "dnasequence": "agGGTGTCTCAAGGTGCGTACCTTGACTGATGAGTCCGAAAGGACGAAACACCcctctacaaataattttgtttaa"
    },
    {
        "collection": "parts",
        "type": "rbs",
        "name": "A1",
        "dnasequence": "AATGTTCCCTAATAATCAGCAAAGAGGTTACTAG"
    },
    {
        "collection": "parts",
        "type": "cds",
        "name": "AmtR",
        "dnasequence": "ATGGCAGGCGCAGTTGGTCGTCCGCGTCGTAGTGCACCGCGTCGTGCAGGTAAAAATCCGCGTGAAGAAATTCTGGATGCAAGCGCAGAACTGTTTACCCGTCAGGGTTTTGCAACCACCAGTACCCATCAGATTGCAGATGCAGTTGGTATTCGTCAGGCAAGCCTGTATTATCATTTTCCGAGCAAAACCGAAATCTTTCTGACCCTGCTGAAAAGCACCGTTGAACCGAGCACCGTTCTGGCAGAAGATCTGAGCACCCTGGATGCAGGTCCGGAAATGCGTCTGTGGGCAATTGTTGCAAGCGAAGTTCGTCTGCTGCTGAGCACCAAATGGAATGTTGGTCGTCTGTATCAGCTGCCGATTGTTGGTAGCGAAGAATTTGCAGAATATCATAGCCAGCGTGAAGCACTGACCAATGTTTTTCGTGATCTGGCAACCGAAATTGTTGGTGATGATCCGCGTGCAGAACTGCCGTTTCATATTACCATGAGCGTTATTGAAATGCGTCGCAATGATGGTAAAATTCCGAGTCCGCTGAGCGCAGATAGCCTGCCGGAAACCGCAATTATGCTGGCAGATGCAAGCCTGGCAGTTCTGGGTGCACCGCTGCCTGCAGATCGTGTTGAAAAAACCCTGGAACTGATTAAACAGGCAGATGCAAAATAA"
    },
    {
        "collection": "parts",
        "type": "terminator",
        "name": "L3S2P55",
        "dnasequence": "CTCGGTACCAAAGACGAACAATAAGACGCTGAAAAGCGTCTTTTTTCGTTTTGGTCC"
    },
    {
        "collection": "parts",
        "type": "promoter",
        "name": "pAmtR",
        "dnasequence": "CTTGTCCAACCAAATgattcgttaccctttgacagTTTCTATCGATCTATAGATAATgctagc"
    },
    {
        "collection": "parts",
        "type": "ribozyme",
        "name": "RiboJ51",
        "dnasequence": "AGTAGTCACCGGCTGTGCTTGCCGGTCTGATGAGCCTGTGAAGGCGAAACTACCTCTACAAATAATTTTGTTTAA"
    },
    {
        "collection": "parts",
        "type": "rbs",
        "name": "H1",
        "dnasequence": "ACCCCCGAG"
    },
    {
        "collection": "parts",
        "type": "cds",
        "name": "HlyIIR",
        "dnasequence": "ATGAAATACATCCTGTTTGAGGTGTGCGAAATGGGTAAAAGCCGTGAACAGACCATGGAAAATATTCTGAAAGCAGCCAAAAAGAAATTCGGCGAACGTGGTTATGAAGGCACCAGCATTCAAGAAATTACCAAAGAAGCCAAAGTTAACGTTGCAATGGCCAGCTATTACTTTAATGGCAAAGAGAACCTGTACTACGAGGTGTTCAAAAAATACGGTCTGGCAAATGAACTGCCGAACTTTCTGGAAAAAAACCAGTTTAATCCGATTAATGCCCTGCGTGAATATCTGACCGTTTTTACCACCCACATTAAAGAAAATCCGGAAATTGGCACCCTGGCCTATGAAGAAATTATCAAAGAAAGCGCACGCCTGGAAAAAATCAAACCGTATTTTATCGGCAGCTTCGAACAGCTGAAAGAAATTCTGCAAGAGGGTGAAAAACAGGGTGTGTTTCACTTTTTTAGCATCAACCATACCATCCATTGGATTACCAGCATTGTTCTGTTTCCGAAATTCAAAAAATTCATCGATAGCCTGGGTCCGAATGAAACCAATGATACCAATCATGAATGGATGCCGGAAGATCTGGTTAGCCGTATTATTAGCGCACTGACCGATAAACCGAACATTTAA"
    },
    {
        "collection": "parts",
        "type": "terminator",
        "name": "ECK120010799",
        "dnasequence": "gttatgagtcAGGAAAAAAGGCGACAGAGTAATCTGTCGCCTTTTTTCTTtgcttgcttt"
    },
    {
        "collection": "parts",
        "type": "promoter",
        "name": "pHlyIIR",
        "dnasequence": "ACCAGGAATCTGAACgattcgttaccaattgccATATTTAAAATTCTTGTTTAAAatgctagc"
    },
    {
        "collection": "parts",
        "type": "ribozyme",
        "name": "RiboJ57",
        "dnasequence": "AGAAGTCAATTAATGTGCTTTTAATTCTGATGAGTCGGTGACGACGAAACTTCCTCTACAAATAATTTTGTTTAA"
    },
    {
        "collection": "parts",
        "type": "rbs",
        "name": "E1",
        "dnasequence": "CCCCCCGAGGAGTAGCAC"
    },
    {
        "collection": "parts",
        "type": "cds",
        "name": "BetI",
        "dnasequence": "ATGCCGAAACTGGGTATGCAGAGCATTCGTCGTCGTCAGCTGATTGATGCAACCCTGGAAGCAATTAATGAAGTTGGTATGCATGATGCAACCATTGCACAGATTGCACGTCGTGCCGGTGTTAGCACCGGTATTATTAGCCATTATTTCCGCGATAAAAACGGTCTGCTGGAAGCAACCATGCGTGATATTACCAGCCAGCTGCGTGATGCAGTTCTGAATCGTCTGCATGCACTGCCGCAGGGTAGCGCAGAACAGCGTCTGCAGGCAATTGTTGGTGGTAATTTTGATGAAACCCAGGTTAGCAGCGCAGCAATGAAAGCATGGCTGGCATTTTGGGCAAGCAGCATGCATCAGCCGATGCTGTATCGTCTGCAGCAGGTTAGCAGTCGTCGTCTGCTGAGCAATCTGGTTAGCGAATTTCGTCGTGAACTGCCTCGTGAACAGGCACAAGAGGCAGGTTATGGTCTGGCAGCACTGATTGATGGTCTGTGGCTGCGTGCAGCACTGAGCGGTAAACCGCTGGATAAAACCCGTGCAAATAGCCTGACCCGTCATTTTATCACCCAGCATCTGCCGACCGATTAA"
    },
    {
        "collection": "parts",
        "type": "terminator",
        "name": "L3S3P11",
        "dnasequence": "CCAATTATTGAACACCCTTCGGGGTGTTTTTTTGTTTCTGGTCTCCC"
    },
    {
        "collection": "parts",
        "type": "promoter",
        "name": "pBetI",
        "dnasequence": "AGCGCGGGTGAGAGGgattcgttaccaatagacaATTgATTGGACGTTCAATATAAtgctagc"
    },
    {
        "collection": "parts",
        "type": "ribozyme",
        "name": "RiboJ54",
        "dnasequence": "AGGGGTCAGTTGATGTGCTTTCAACTCTGATGAGTCAGTGATGACGAAACCCCCTCTACAAATAATTTTGTTTAA"
    },
    {
        "collection": "parts",
        "type": "rbs",
        "name": "F2",
        "dnasequence": "TACGCTATGGACTATGTTTCAAACAGGAGCTAATAG"
    },
    {
        "collection": "parts",
        "type": "cds",
        "name": "AmeR",
        "dnasequence": "ATGAACAAAACCATTGATCAGGTGCGTAAAGGTGATCGTAAAAGCGATCTGCCGGTTCGTCGTCGTCCGCGTCGTAGTGCCGAAGAAACCCGTCGTGATATTCTGGCAAAAGCCGAAGAACTGTTTCGTGAACGTGGTTTTAATGCAGTTGCCATTGCAGATATTGCAAGCGCACTGAATATGAGTCCGGCAAATGTGTTTAAACATTTTAGCAGCAAAAACGCACTGGTTGATGCAATTGGTTTTGGTCAGATTGGTGTTTTTGAACGTCAGATTTGTCCGCTGGATAAAAGCCATGCACCGCTGGATCGTCTGCGTCATCTGGCACGTAATCTGATGGAACAGCATCATCAGGATCATTTCAAACACATACGGGTTTTTATTCAGATCCTGATGACCGCCAAACAGGATATGAAATGTGGCGATTATTACAAAAGCGTGATTGCAAAACTGCTGGCCGAAATTATTCGTGATGGTGTTGAAGCAGGTCTGTATATTGCAACCGATATTCCGGTTCTGGCAGAAACCGTTCTGCATGCACTGACCAGCGTTATTCATCCGGTTCTGATTGCACAAGAAGATATTGGTAATCTGGCAACCCGTTGTGATCAGCTGGTTGATCTGATTGATGCAGGTCTGCGTAATCCGCTGGCAAAATAA"
    },
    {
        "collection": "parts",
        "type": "terminator",
        "name": "L3S3P31",
        "dnasequence": "CCAATTATTGAACACCCTAACGGGTGTTTTTTTTTTTTTGGTCTCCC"
    },
    {
        "collection": "parts",
        "type": "promoter",
        "name": "pAmeR",
        "dnasequence": "TCGTCACTAGAGGGCGATAGTGACAAACTTGACAACTCATCACTtcctacgtaggctgctagc"
    },
    {
        "collection": "parts",
        "type": "ribozyme",
        "name": "RiboJ64",
        "dnasequence": "AGGAGTCAATTAATGTGCTTTTAATTCTGATGAGACGGTGACGTCGAAACTCCCTCTACAAATAATTTTGTTTAA"
    },
    {
        "collection": "parts",
        "type": "rbs",
        "name": "N1",
        "dnasequence": "TACGCTATGGACTATGTTTTCTGCTATGGACTATGTTTTCACACACGAGATGCCTCG"
    },
    {
        "collection": "parts",
        "type": "cds",
        "name": "LmrA",
        "dnasequence": "ATGAGCTATGGTGATAGCCGTGAAAAAATTCTGAGCGCAGCAACCCGTCTGTTTCAGCTGCAGGGTTATTATGGCACCGGTCTGAATCAGATTATCAAAGAAAGCGGTGCACCGAAAGGTAGCCTGTATTATCATTTTCCGGGTGGTAAAGAACAGCTGGCAATTGAAGCAGTGAACGAAATGAAAGAATATATCCGCCAGAAAATCGCCGATTGTATGGAAGCATGTACCGATCCGGCAGAAGGTATTCAGGCATTTCTGAAAGAACTGAGCTGTCAGTTTAGCTGTACCGAAGATATTGAAGGTCTGCCGGTTGGTCTGCTGGCAGCAGAAACCAGCCTGAAAAGCGAACCGCTGCGTGAAGCATGTCATGAAGCATATAAAGAATGGGCCAGCGTGTATGAAGAAAAACTGCGTCAGACCGGTTGTAGCGAAAGCCGTGCAAAAGAAGCAAGCACCGTTGTTAATGCAATGATTGAAGGTGGTATTCTGCTGAGCCTGACCGCAAAAAATAGCACACCGCTGCTGCATATTAGCAGCTGTATTCCGGATCTGCTGAAACGTTAA"
    },
    {
        "collection": "parts",
        "type": "terminator",
        "name": "ECK120010876",
        "dnasequence": "taaggttgaaAAATAAAAACGGCGCTAAAAAGCGCCGTTTTTTTTgacggtggta"
    },
    {
        "collection": "parts",
        "type": "promoter",
        "name": "pLmrA",
        "dnasequence": "CGCTCATTCACTAGGTCTGATTCGTTACCAATTGACAGCTGGTGGTCGAATCAAGATAATAGACCAGTCACTATATTT"
    },
    {
        "collection": "parts",
        "type": "ribozyme",
        "name": "SarJ",
        "dnasequence": "AGACTGTCGCCGGATGTGTATCCGACCTGACGATGGCCCAAAAGGGCCGAAACAGTCCTCTACAAATAATTTTGTTTAA"
    },
    {
        "collection": "parts",
        "type": "rbs",
        "name": "B1",
        "dnasequence": "CTATGGACTATGTTTTAACTACTAG"
    },
    {
        "collection": "parts",
        "type": "cds",
        "name": "BM3R1",
        "dnasequence": "ATGGAAAGCACCCCGACCAAACAGAAAGCAATTTTTAGCGCAAGCCTGCTGCTGTTTGCAGAACGTGGTTTTGATGCAACCACCATGCCGATGATTGCAGAAAATGCAAAAGTTGGTGCAGGCACCATTTATCGCTATTTCAAAAACAAAGAAAGCCTGGTGAACGAACTGTTTCAGCAGCATGTTAATGAATTTCTGCAGTGTATTGAAAGCGGTCTGGCAAATGAACGTGATGGTTATCGTGATGGCTTTCATCACATTTTTGAAGGTATGGTGACCTTTACCAAAAATCATCCGCGTGCACTGGGTTTTATCAAAACCCATAGCCAGGGCACCTTTCTGACCGAAGAAAGCCGTCTGGCATATCAGAAACTGGTTGAATTTGTGTGCACCTTTTTTCGTGAAGGTCAGAAACAGGGTGTGATTCGTAATCTGCCGGAAAATGCACTGATTGCAATTCTGTTTGGCAGCTTTATGGAAGTGTATGAAATGATCGAGAACGATTATCTGAGCCTGACCGATGAACTGCTGACCGGTGTTGAAGAAAGCCTGTGGGCAGCACTGAGCCGTCAGAGCTAA"
    },
    {
        "collection": "parts",
        "type": "terminator",
        "name": "L3S2P11",
        "dnasequence": "CTCGGTACCAAATTCCAGAAAAGAGACGCTTTCGAGCGTCTTTTTTCGTTTTGGTCC"
    },
    {
        "collection": "parts",
        "type": "promoter",
        "name": "pBM3R1",
        "dnasequence": "AATCCGCGTGATAGGTCTGATTCGTTACCAATTGACGGAATGAACGTTCATTCCGATAATGCTAGC"
    },
    {
        "collection": "parts",
        "type": "ribozyme",
        "name": "SarJ",
        "dnasequence": "AGACTGTCGCCGGATGTGTATCCGACCTGACGATGGCCCAAAAGGGCCGAAACAGTCCTCTACAAATAATTTTGTTTAA"
    },
    {
        "collection": "parts",
        "type": "rbs",
        "name": "B2",
        "dnasequence": "CTATGGACTATGTTTTTCAAAGACGAAAAACTACTAG"
    },
    {
        "collection": "parts",
        "type": "cds",
        "name": "BM3R1",
        "dnasequence": "ATGGAAAGCACCCCGACCAAACAGAAAGCAATTTTTAGCGCAAGCCTGCTGCTGTTTGCAGAACGTGGTTTTGATGCAACCACCATGCCGATGATTGCAGAAAATGCAAAAGTTGGTGCAGGCACCATTTATCGCTATTTCAAAAACAAAGAAAGCCTGGTGAACGAACTGTTTCAGCAGCATGTTAATGAATTTCTGCAGTGTATTGAAAGCGGTCTGGCAAATGAACGTGATGGTTATCGTGATGGCTTTCATCACATTTTTGAAGGTATGGTGACCTTTACCAAAAATCATCCGCGTGCACTGGGTTTTATCAAAACCCATAGCCAGGGCACCTTTCTGACCGAAGAAAGCCGTCTGGCATATCAGAAACTGGTTGAATTTGTGTGCACCTTTTTTCGTGAAGGTCAGAAACAGGGTGTGATTCGTAATCTGCCGGAAAATGCACTGATTGCAATTCTGTTTGGCAGCTTTATGGAAGTGTATGAAATGATCGAGAACGATTATCTGAGCCTGACCGATGAACTGCTGACCGGTGTTGAAGAAAGCCTGTGGGCAGCACTGAGCCGTCAGAGCTAA"
    },
    {
        "collection": "parts",
        "type": "terminator",
        "name": "L3S2P11",
        "dnasequence": "CTCGGTACCAAATTCCAGAAAAGAGACGCTTTCGAGCGTCTTTTTTCGTTTTGGTCC"
    },
    {
        "collection": "parts",
        "type": "promoter",
        "name": "pBM3R1",
        "dnasequence": "AATCCGCGTGATAGGTCTGATTCGTTACCAATTGACGGAATGAACGTTCATTCCGATAATGCTAGC"
    },
    {
        "collection": "parts",
        "type": "ribozyme",
        "name": "RiboJ53",
        "dnasequence": "AGCGGTCAACGCATGTGCTTTGCGTTCTGATGAGACAGTGATGTCGAAACCGCCTCTACAAATAATTTTGTTTAA"
    },
    {
        "collection": "parts",
        "type": "rbs",
        "name": "P1",
        "dnasequence": "CTATGGACTATGTTTGAAAGGGAGAAATACTAG"
    },
    {
        "collection": "parts",
        "type": "cds",
        "name": "PhlF",
        "dnasequence": "ATGGCACGTACCCCGAGCCGTAGCAGCATTGGTAGCCTGCGTAGTCCGCATACCCATAAAGCAATTCTGACCAGCACCATTGAAATCCTGAAAGAATGTGGTTATAGCGGTCTGAGCATTGAAAGCGTTGCACGTCGTGCCGGTGCAAGCAAACCGACCATTTATCGTTGGTGGACCAATAAAGCAGCACTGATTGCCGAAGTGTATGAAAATGAAAGCGAACAGGTGCGTAAATTTCCGGATCTGGGTAGCTTTAAAGCCGATCTGGATTTTCTGCTGCGTAATCTGTGGAAAGTTTGGCGTGAAACCATTTGTGGTGAAGCATTTCGTTGTGTTATTGCAGAAGCACAGCTGGACCCTGCAACCCTGACCCAGCTGAAAGATCAGTTTATGGAACGTCGTCGTGAGATGCCGAAAAAACTGGTTGAAAATGCCATTAGCAATGGTGAACTGCCGAAAGATACCAATCGTGAACTGCTGCTGGATATGATTTTTGGTTTTTGTTGGTATCGCCTGCTGACCGAACAGCTGACCGTTGAACAGGATATTGAAGAATTTACCTTCCTGCTGATTAATGGTGTTTGTCCGGGTACACAGCGTTAA"
    },
    {
        "collection": "parts",
        "type": "terminator",
        "name": "ECK120033737",
        "dnasequence": "ggaaacacagAAAAAAGCCCGCACCTGACAGTGCGGGCTTTTTTTTTTcgaccaaagg"
    },
    {
        "collection": "parts",
        "type": "promoter",
        "name": "pPhlF",
        "dnasequence": "CGACGTACGGTGGAAtctgattcgttaccaattgacATGATACGAAACGTACCGTATCGTTAAGGT"
    },
    {
        "collection": "parts",
        "type": "ribozyme",
        "name": "RiboJ53",
        "dnasequence": "AGCGGTCAACGCATGTGCTTTGCGTTCTGATGAGACAGTGATGTCGAAACCGCCTCTACAAATAATTTTGTTTAA"
    },
    {
        "collection": "parts",
        "type": "rbs",
        "name": "P2",
        "dnasequence": "GGAGCTATGGACTATGTTTGAAAGGCTGAAATACTAG"
    },
    {
        "collection": "parts",
        "type": "cds",
        "name": "PhlF",
        "dnasequence": "ATGGCACGTACCCCGAGCCGTAGCAGCATTGGTAGCCTGCGTAGTCCGCATACCCATAAAGCAATTCTGACCAGCACCATTGAAATCCTGAAAGAATGTGGTTATAGCGGTCTGAGCATTGAAAGCGTTGCACGTCGTGCCGGTGCAAGCAAACCGACCATTTATCGTTGGTGGACCAATAAAGCAGCACTGATTGCCGAAGTGTATGAAAATGAAAGCGAACAGGTGCGTAAATTTCCGGATCTGGGTAGCTTTAAAGCCGATCTGGATTTTCTGCTGCGTAATCTGTGGAAAGTTTGGCGTGAAACCATTTGTGGTGAAGCATTTCGTTGTGTTATTGCAGAAGCACAGCTGGACCCTGCAACCCTGACCCAGCTGAAAGATCAGTTTATGGAACGTCGTCGTGAGATGCCGAAAAAACTGGTTGAAAATGCCATTAGCAATGGTGAACTGCCGAAAGATACCAATCGTGAACTGCTGCTGGATATGATTTTTGGTTTTTGTTGGTATCGCCTGCTGACCGAACAGCTGACCGTTGAACAGGATATTGAAGAATTTACCTTCCTGCTGATTAATGGTGTTTGTCCGGGTACACAGCGTTAA"
    },
    {
        "collection": "parts",
        "type": "terminator",
        "name": "ECK120033737",
        "dnasequence": "ggaaacacagAAAAAAGCCCGCACCTGACAGTGCGGGCTTTTTTTTTTcgaccaaagg"
    },
    {
        "collection": "parts",
        "type": "promoter",
        "name": "pPhlF",
        "dnasequence": "CGACGTACGGTGGAAtctgattcgttaccaattgacATGATACGAAACGTACCGTATCGTTAAGGT"
    },
    {
        "collection": "parts",
        "type": "ribozyme",
        "name": "RiboJ10",
        "dnasequence": "AGCGCTCAACGGGTGTGCTTCCCGTTCTGATGAGTCCGTGAGGACGAAAGCGCCTCTACAAATAATTTTGTTTAA"
    },
    {
        "collection": "parts",
        "type": "rbs",
        "name": "S1",
        "dnasequence": "GAGTCTATGGACTATGTTTTCACAGAGGAGGTACCAGG"
    },
    {
        "collection": "parts",
        "type": "cds",
        "name": "SrpR",
        "dnasequence": "ATGGCACGTAAAACCGCAGCAGAAGCAGAAGAAACCCGTCAGCGTATTATTGATGCAGCACTGGAAGTTTTTGTTGCACAGGGTGTTAGTGATGCAACCCTGGATCAGATTGCACGTAAAGCCGGTGTTACCCGTGGTGCAGTTTATTGGCATTTTAATGGTAAACTGGAAGTTCTGCAGGCAGTTCTGGCAAGCCGTCAGCATCCGCTGGAACTGGATTTTACACCGGATCTGGGTATTGAACGTAGCTGGGAAGCAGTTGTTGTTGCAATGCTGGATGCAGTTCATAGTCCGCAGAGCAAACAGTTTAGCGAAATTCTGATTTATCAGGGTCTGGATGAAAGCGGTCTGATTCATAATCGTATGGTTCAGGCAAGCGATCGTTTTCTGCAGTATATTCATCAGGTTCTGCGTCATGCAGTTACCCAGGGTGAACTGCCGATTAATCTGGATCTGCAGACCAGCATTGGTGTTTTTAAAGGTCTGATTACCGGTCTGCTGTATGAAGGTCTGCGTAGCAAAGATCAGCAGGCACAGATTATCAAAGTTGCACTGGGTAGCTTTTGGGCACTGCTGCGTGAACCGCCTCGTTTTCTGCTGTGTGAAGAAGCACAGATTAAACAGGTGAAATCCTTCGAATAA"
    },
    {
        "collection": "parts",
        "type": "terminator",
        "name": "ECK120029600",
        "dnasequence": "TTCAGCCAAAAAACTTAAGACCGCCGGTCTTGTCCACTACCTTGCAGTAATGCGGTGGACAGGATCGGCGGTTTTCTTTTCTCTTCTCAA"
    },
    {
        "collection": "parts",
        "type": "promoter",
        "name": "pSrpR",
        "dnasequence": "TCTATGATTGGTCCAgattcgttaccaattgacagctagctcagtcctaggtATATACATACATGCTTGTTTGTTTGTAAAC"
    },
    {
        "collection": "parts",
        "type": "ribozyme",
        "name": "RiboJ10",
        "dnasequence": "AGCGCTCAACGGGTGTGCTTCCCGTTCTGATGAGTCCGTGAGGACGAAAGCGCCTCTACAAATAATTTTGTTTAA"
    },
    {
        "collection": "parts",
        "type": "rbs",
        "name": "S3",
        "dnasequence": "GAGTCTATGGACTATGTTTTCACAAAGGAAGTACCAGG"
    },
    {
        "collection": "parts",
        "type": "cds",
        "name": "SrpR",
        "dnasequence": "ATGGCACGTAAAACCGCAGCAGAAGCAGAAGAAACCCGTCAGCGTATTATTGATGCAGCACTGGAAGTTTTTGTTGCACAGGGTGTTAGTGATGCAACCCTGGATCAGATTGCACGTAAAGCCGGTGTTACCCGTGGTGCAGTTTATTGGCATTTTAATGGTAAACTGGAAGTTCTGCAGGCAGTTCTGGCAAGCCGTCAGCATCCGCTGGAACTGGATTTTACACCGGATCTGGGTATTGAACGTAGCTGGGAAGCAGTTGTTGTTGCAATGCTGGATGCAGTTCATAGTCCGCAGAGCAAACAGTTTAGCGAAATTCTGATTTATCAGGGTCTGGATGAAAGCGGTCTGATTCATAATCGTATGGTTCAGGCAAGCGATCGTTTTCTGCAGTATATTCATCAGGTTCTGCGTCATGCAGTTACCCAGGGTGAACTGCCGATTAATCTGGATCTGCAGACCAGCATTGGTGTTTTTAAAGGTCTGATTACCGGTCTGCTGTATGAAGGTCTGCGTAGCAAAGATCAGCAGGCACAGATTATCAAAGTTGCACTGGGTAGCTTTTGGGCACTGCTGCGTGAACCGCCTCGTTTTCTGCTGTGTGAAGAAGCACAGATTAAACAGGTGAAATCCTTCGAATAA"
    },
    {
        "collection": "parts",
        "type": "terminator",
        "name": "ECK120029600",
        "dnasequence": "TTCAGCCAAAAAACTTAAGACCGCCGGTCTTGTCCACTACCTTGCAGTAATGCGGTGGACAGGATCGGCGGTTTTCTTTTCTCTTCTCAA"
    },
    {
        "collection": "parts",
        "type": "promoter",
        "name": "pSrpR",
        "dnasequence": "TCTATGATTGGTCCAgattcgttaccaattgacagctagctcagtcctaggtATATACATACATGCTTGTTTGTTTGTAAAC"
    },
    {
        "collection": "parts",
        "type": "ribozyme",
        "name": "RiboJ10",
        "dnasequence": "AGCGCTCAACGGGTGTGCTTCCCGTTCTGATGAGTCCGTGAGGACGAAAGCGCCTCTACAAATAATTTTGTTTAA"
    },
    {
        "collection": "parts",
        "type": "rbs",
        "name": "S4",
        "dnasequence": "CTATGGACTATGTTTTCACACAGGAAATACCAGG"
    },
    {
        "collection": "parts",
        "type": "cds",
        "name": "SrpR",
        "dnasequence": "ATGGCACGTAAAACCGCAGCAGAAGCAGAAGAAACCCGTCAGCGTATTATTGATGCAGCACTGGAAGTTTTTGTTGCACAGGGTGTTAGTGATGCAACCCTGGATCAGATTGCACGTAAAGCCGGTGTTACCCGTGGTGCAGTTTATTGGCATTTTAATGGTAAACTGGAAGTTCTGCAGGCAGTTCTGGCAAGCCGTCAGCATCCGCTGGAACTGGATTTTACACCGGATCTGGGTATTGAACGTAGCTGGGAAGCAGTTGTTGTTGCAATGCTGGATGCAGTTCATAGTCCGCAGAGCAAACAGTTTAGCGAAATTCTGATTTATCAGGGTCTGGATGAAAGCGGTCTGATTCATAATCGTATGGTTCAGGCAAGCGATCGTTTTCTGCAGTATATTCATCAGGTTCTGCGTCATGCAGTTACCCAGGGTGAACTGCCGATTAATCTGGATCTGCAGACCAGCATTGGTGTTTTTAAAGGTCTGATTACCGGTCTGCTGTATGAAGGTCTGCGTAGCAAAGATCAGCAGGCACAGATTATCAAAGTTGCACTGGGTAGCTTTTGGGCACTGCTGCGTGAACCGCCTCGTTTTCTGCTGTGTGAAGAAGCACAGATTAAACAGGTGAAATCCTTCGAATAA"
    },
    {
        "collection": "parts",
        "type": "terminator",
        "name": "ECK120029600",
        "dnasequence": "TTCAGCCAAAAAACTTAAGACCGCCGGTCTTGTCCACTACCTTGCAGTAATGCGGTGGACAGGATCGGCGGTTTTCTTTTCTCTTCTCAA"
    },
    {
        "collection": "parts",
        "type": "promoter",
        "name": "pSrpR",
        "dnasequence": "TCTATGATTGGTCCAgattcgttaccaattgacagctagctcagtcctaggtATATACATACATGCTTGTTTGTTTGTAAAC"
    },
    {
        "collection": "parts",
        "type": "ribozyme",
        "name": "RiboJ54",
        "dnasequence": "AGGGGTCAGTTGATGTGCTTTCAACTCTGATGAGTCAGTGATGACGAAACCCCCTCTACAAATAATTTTGTTTAA"
    },
    {
        "collection": "parts",
        "type": "rbs",
        "name": "F1",
        "dnasequence": "CTATGGACTATGTTTTCACATACGAGGGGGATTAG"
    },
    {
        "collection": "parts",
        "type": "cds",
        "name": "AmeR",
        "dnasequence": "ATGAACAAAACCATTGATCAGGTGCGTAAAGGTGATCGTAAAAGCGATCTGCCGGTTCGTCGTCGTCCGCGTCGTAGTGCCGAAGAAACCCGTCGTGATATTCTGGCAAAAGCCGAAGAACTGTTTCGTGAACGTGGTTTTAATGCAGTTGCCATTGCAGATATTGCAAGCGCACTGAATATGAGTCCGGCAAATGTGTTTAAACATTTTAGCAGCAAAAACGCACTGGTTGATGCAATTGGTTTTGGTCAGATTGGTGTTTTTGAACGTCAGATTTGTCCGCTGGATAAAAGCCATGCACCGCTGGATCGTCTGCGTCATCTGGCACGTAATCTGATGGAACAGCATCATCAGGATCATTTCAAACACATACGGGTTTTTATTCAGATCCTGATGACCGCCAAACAGGATATGAAATGTGGCGATTATTACAAAAGCGTGATTGCAAAACTGCTGGCCGAAATTATTCGTGATGGTGTTGAAGCAGGTCTGTATATTGCAACCGATATTCCGGTTCTGGCAGAAACCGTTCTGCATGCACTGACCAGCGTTATTCATCCGGTTCTGATTGCACAAGAAGATATTGGTAATCTGGCAACCCGTTGTGATCAGCTGGTTGATCTGATTGATGCAGGTCTGCGTAATCCGCTGGCAAAATAA"
    },
    {
        "collection": "parts",
        "type": "terminator",
        "name": "L3S3P31",
        "dnasequence": "CCAATTATTGAACACCCTAACGGGTGTTTTTTTTTTTTTGGTCTCCC"
    },
    {
        "collection": "parts",
        "type": "promoter",
        "name": "pAmeR",
        "dnasequence": "TCGTCACTAGAGGGCGATAGTGACAAACTTGACAACTCATCACTtcctacgtaggctgctagc"
    },
    {
        "collection": "parts",
        "type": "ribozyme",
        "name": "LtsvJ",
        "dnasequence": "AGTACGTCTGAGCGTGATACCCGCTCACTGAAGATGGCCCGGTAGGGCCGAAACGTACCTCTACAAATAATTTTGTTTAA"
    },
    {
        "collection": "parts",
        "type": "rbs",
        "name": "C1",
        "dnasequence": "GACTTAAACGATTGGCCGACCGC"
    },
    {
        "collection": "parts",
        "type": "cds",
        "name": "CymR",
        "dnasequence": "atgagcccgaaacgtcgtacccaggcagaacgtgcaatggaaacccagggtaaactgattgcagcagcactgggtgttctgcgtgaaaaaggttatgcaggttttcgtattgcagatgttccgggtgcagccggtgttagccgtggtgcacagagccatcattttccgaccaaactggaactgctgctggcaacctttgaatggctgtatgagcagattaccgaacgtagccgtgcacgtctggcaaaactgaaaccggaagatgatgttattcagcagatgctggatgatgcagcagaattttttctggatgatgattttagcatcagcctggatctgattgttgcagcagatcgtgatccggcactgcgtgaaggtattcagcgtaccgttgaacgtaatcgttttgttgttgaagatatgtggctgggtgtgctggtgagccgtggtctgagccgtgatgatgccgaagatattctgtggctgatttttaacagcgttcgtggtctggcagttcgtagcctgtggcagaaagataaagaacgttttgaacgtgtgcgtaatagcaccctggaaattgcacgtgaacgttatgcaaaattcaaacgttgataa"
    },
    {
        "collection": "parts",
        "type": "terminator",
        "name": "L3S2P42",
        "dnasequence": "CTCGGTACCAAAGAAAAATAAAAAGACGCTGAAAAGCGTCTTTTTATTTTTCGGTCC"
    },
    {
        "collection": "parts",
        "type": "promoter",
        "name": "pCymR",
        "dnasequence": "TCGTGTAAGTAGCGTaacaaacagacaatctggtctgtttgtattatggaaaatttttctgtataatagattcaacaaacagacaatctggtctgtttgtattat"
    },
    {
        "collection": "parts",
        "type": "ribozyme",
        "name": "AraJ",
        "dnasequence": "agTGGTCGTGATCTGAAACTCGATCACCTGATGAGCTCAAGGCAGAGCGAAACCAcctctacaaataattttgtttaa"
    },
    {
        "collection": "parts",
        "type": "rbs",
        "name": "V1",
        "dnasequence": "AAGACCATTATAAGGTTTGAACT"
    },
    {
        "collection": "parts",
        "type": "cds",
        "name": "VanR",
        "dnasequence": "atggacatgcctcgtattaaaccgggtcagcgtgttatgatggcactgcgtaaaatgattgcaagcggtgaaatcaaaagtggtgaacgtattgcagaaattccgaccgcagcagcactgggtgttagccgtatgccggttcgtatcgcactgcgttcactggaacaagaaggtctggttgttcgtctgggtgcacgtggttatgcagcccgtggtgttagcagcgatcagattcgtgatgcaattgaagttcgtggtgttctggaaggttttgcagcacgtcgtctggcagaacgtggtatgaccgcagaaacccatgcacgttttgttgtactgattgcagaaggtgaagcactgtttgcagccggtcgcctgaatggtgaagatctggatcgttatgccgcatataatcaggcatttcatgataccctggttagcgcagcaggtaatggtgcagttgaaagcgcactggcacgtaatggttttgaaccgtttgcagcagccggtgcactggccctggatctgatggacctgtctgccgaatatgaacatctgctggcagcacatcgtcagcatcaggcagttctggatgcagttagctgtggtgatgccgaaggtgcagaacgtattatgcgtgatcatgcactggcagcaattcgtaatgcaaaagtttttgaagcagcagcaagcgcaggcgcaccgctgggtgcagcatggtcaattcgtgcagattgataa"
    },
    {
        "collection": "parts",
        "type": "terminator",
        "name": "ECK120033736",
        "dnasequence": "aacgcatgagAAAGCCCCCGGAAGATCACCTTCCGGGGGCTTTtttattgcgc"
    },
    {
        "collection": "parts",
        "type": "promoter",
        "name": "pVanR",
        "dnasequence": "TGTATAAAGTCCGCCattggatccaattgacagctagctcagtcctaggtaccattggatccaat"
    },
    {
        "collection": "parts",
        "type": "scar",
        "name": "F_scar",
        "dnasequence": "CGCT"
    },
    {
        "collection": "parts",
        "type": "scar",
        "name": "E_scar",
        "dnasequence": "GCTT"
    },
    {
        "collection": "parts",
        "type": "scar",
        "name": "D_scar",
        "dnasequence": "AGGT"
    },
    {
        "collection": "parts",
        "type": "scar",
        "name": "C_scar",
        "dnasequence": "AATG"
    },
    {
        "collection": "parts",
        "type": "scar",
        "name": "B_scar",
        "dnasequence": "TACG"
    },
    {
        "collection": "parts",
        "type": "scar",
        "name": "A_scar",
        "dnasequence": "GGAG"
    },
    {
        "collection": "parts",
        "type": "scar",
        "name": "Y_scar",
        "dnasequence": "ATTG"
    },
    {
        "collection": "parts",
        "type": "scar",
        "name": "X_scar",
        "dnasequence": "TGTC"
    },
    {
        "collection": "parts",
        "type": "scar",
        "name": "V_scar",
        "dnasequence": "TCTG"
    },
    {
        "collection": "parts",
        "type": "scar",
        "name": "U_scar",
        "dnasequence": "GGGC"
    },
    {
        "collection": "parts",
        "type": "scar",
        "name": "R_scar",
        "dnasequence": "GTAA"
    },
    {
        "collection": "parts",
        "type": "scar",
        "name": "Q_scar",
        "dnasequence": "GAGT"
    },
    {
        "collection": "parts",
        "type": "scar",
        "name": "P_scar",
        "dnasequence": "CCTA"
    },
    {
        "collection": "parts",
        "type": "scar",
        "name": "O_scar",
        "dnasequence": "ATGC"
    },
    {
        "collection": "parts",
        "type": "scar",
        "name": "G_scar",
        "dnasequence": "ATAG"
    },
	{
        "collection": "device_rules",
        "rules": {
            "function": "AND",
            "rules": [
				"ALL_FORWARD"
			]
		}
	},
    {
        "collection": "circuit_rules",
        "rules": {
            "function": "AND",
            "rules": [
                "V1_VanR BEFORE P1_PhlF",
                "V1_VanR BEFORE P2_PhlF",
                "V1_VanR BEFORE P3_PhlF",
                "V1_VanR BEFORE S1_SrpR",
                "V1_VanR BEFORE S2_SrpR",
                "V1_VanR BEFORE S3_SrpR",
                "V1_VanR BEFORE S4_SrpR",
                "V1_VanR BEFORE A1_AmtR",
                "V1_VanR BEFORE F1_AmeR",
                "V1_VanR BEFORE F2_AmeR",
                "V1_VanR BEFORE B1_BM3R1",
                "V1_VanR BEFORE B2_BM3R1",
                "V1_VanR BEFORE B3_BM3R1",
                "V1_VanR BEFORE N1_LmrA",
                "V1_VanR BEFORE H1_HlyIIR",
                "V1_VanR BEFORE E1_BetI",
                "V1_VanR BEFORE C1_CymR",
                "P1_PhlF BEFORE S1_SrpR",
                "P1_PhlF BEFORE S2_SrpR",
                "P1_PhlF BEFORE S3_SrpR",
                "P1_PhlF BEFORE S4_SrpR",
                "P1_PhlF BEFORE A1_AmtR",
                "P1_PhlF BEFORE F1_AmeR",
                "P1_PhlF BEFORE F2_AmeR",
                "P1_PhlF BEFORE B1_BM3R1",
                "P1_PhlF BEFORE B2_BM3R1",
                "P1_PhlF BEFORE B3_BM3R1",
                "P1_PhlF BEFORE N1_LmrA",
                "P1_PhlF BEFORE H1_HlyIIR",
                "P1_PhlF BEFORE E1_BetI",
                "P1_PhlF BEFORE C1_CymR",
                "P2_PhlF BEFORE S1_SrpR",
                "P2_PhlF BEFORE S2_SrpR",
                "P2_PhlF BEFORE S3_SrpR",
                "P2_PhlF BEFORE S4_SrpR",
                "P2_PhlF BEFORE A1_AmtR",
                "P2_PhlF BEFORE F1_AmeR",
                "P2_PhlF BEFORE F2_AmeR",
                "P2_PhlF BEFORE B1_BM3R1",
                "P2_PhlF BEFORE B2_BM3R1",
                "P2_PhlF BEFORE B3_BM3R1",
                "P2_PhlF BEFORE N1_LmrA",
                "P2_PhlF BEFORE H1_HlyIIR",
                "P2_PhlF BEFORE E1_BetI",
                "P3_PhlF BEFORE C1_CymR",
                "P3_PhlF BEFORE S1_SrpR",
                "P3_PhlF BEFORE S2_SrpR",
                "P3_PhlF BEFORE S3_SrpR",
                "P3_PhlF BEFORE S4_SrpR",
                "P3_PhlF BEFORE A1_AmtR",
                "P3_PhlF BEFORE F1_AmeR",
                "P3_PhlF BEFORE F2_AmeR",
                "P3_PhlF BEFORE B1_BM3R1",
                "P3_PhlF BEFORE B2_BM3R1",
                "P3_PhlF BEFORE B3_BM3R1",
                "P3_PhlF BEFORE N1_LmrA",
                "P3_PhlF BEFORE H1_HlyIIR",
                "P3_PhlF BEFORE E1_BetI",
                "P3_PhlF BEFORE C1_CymR",
                "S1_SrpR BEFORE A1_AmtR",
                "S1_SrpR BEFORE F1_AmeR",
                "S1_SrpR BEFORE F2_AmeR",
                "S1_SrpR BEFORE B1_BM3R1",
                "S1_SrpR BEFORE B2_BM3R1",
                "S1_SrpR BEFORE B3_BM3R1",
                "S1_SrpR BEFORE N1_LmrA",
                "S1_SrpR BEFORE H1_HlyIIR",
                "S1_SrpR BEFORE E1_BetI",
                "S1_SrpR BEFORE C1_CymR",
                "S2_SrpR BEFORE A1_AmtR",
                "S2_SrpR BEFORE F1_AmeR",
                "S2_SrpR BEFORE F2_AmeR",
                "S2_SrpR BEFORE B1_BM3R1",
                "S2_SrpR BEFORE B2_BM3R1",
                "S2_SrpR BEFORE B3_BM3R1",
                "S2_SrpR BEFORE N1_LmrA",
                "S2_SrpR BEFORE H1_HlyIIR",
                "S2_SrpR BEFORE E1_BetI",
                "S2_SrpR BEFORE C1_CymR",
                "S3_SrpR BEFORE A1_AmtR",
                "S3_SrpR BEFORE F1_AmeR",
                "S3_SrpR BEFORE F2_AmeR",
                "S3_SrpR BEFORE B1_BM3R1",
                "S3_SrpR BEFORE B2_BM3R1",
                "S3_SrpR BEFORE B3_BM3R1",
                "S3_SrpR BEFORE N1_LmrA",
                "S3_SrpR BEFORE H1_HlyIIR",
                "S3_SrpR BEFORE E1_BetI",
                "S3_SrpR BEFORE C1_CymR",
                "S4_SrpR BEFORE A1_AmtR",
                "S4_SrpR BEFORE F1_AmeR",
                "S4_SrpR BEFORE F2_AmeR",
                "S4_SrpR BEFORE B1_BM3R1",
                "S4_SrpR BEFORE B2_BM3R1",
                "S4_SrpR BEFORE B3_BM3R1",
                "S4_SrpR BEFORE N1_LmrA",
                "S4_SrpR BEFORE H1_HlyIIR",
                "S4_SrpR BEFORE E1_BetI",
                "S4_SrpR BEFORE C1_CymR",
                "A1_AmtR BEFORE F1_AmeR",
                "A1_AmtR BEFORE F2_AmeR",
                "A1_AmtR BEFORE B1_BM3R1",
                "A1_AmtR BEFORE B2_BM3R1",
                "A1_AmtR BEFORE B3_BM3R1",
                "A1_AmtR BEFORE N1_LmrA",
                "A1_AmtR BEFORE H1_HlyIIR",
                "A1_AmtR BEFORE E1_BetI",
                "A1_AmtR BEFORE C1_CymR",
                "F1_AmeR BEFORE B1_BM3R1",
                "F1_AmeR BEFORE B2_BM3R1",
                "F1_AmeR BEFORE B3_BM3R1",
                "F1_AmeR BEFORE N1_LmrA",
                "F1_AmeR BEFORE H1_HlyIIR",
                "F1_AmeR BEFORE E1_BetI",
                "F1_AmeR BEFORE C1_CymR",
                "F2_AmeR BEFORE B1_BM3R1",
                "F2_AmeR BEFORE B2_BM3R1",
                "F2_AmeR BEFORE B3_BM3R1",
                "F2_AmeR BEFORE N1_LmrA",
                "F2_AmeR BEFORE H1_HlyIIR",
                "F2_AmeR BEFORE E1_BetI",
                "F2_AmeR BEFORE C1_CymR",
                "B1_BM3R1 BEFORE N1_LmrA",
                "B1_BM3R1 BEFORE H1_HlyIIR",
                "B1_BM3R1 BEFORE E1_BetI",
                "B1_BM3R1 BEFORE C1_CymR",
                "B2_BM3R1 BEFORE N1_LmrA",
                "B2_BM3R1 BEFORE H1_HlyIIR",
                "B2_BM3R1 BEFORE E1_BetI",
                "B2_BM3R1 BEFORE C1_CymR",
                "B3_BM3R1 BEFORE N1_LmrA",
                "B3_BM3R1 BEFORE H1_HlyIIR",
                "B3_BM3R1 BEFORE E1_BetI",
                "B3_BM3R1 BEFORE C1_CymR",
                "N1_LmrA BEFORE H1_HlyIIR",
                "N1_LmrA BEFORE E1_BetI",
                "N1_LmrA BEFORE C1_CymR",
                "H1_HlyIIR BEFORE E1_BetI",
                "H1_HlyIIR BEFORE C1_CymR",
                "E1_BetI BEFORE C1_CymR"
            ]
        }
    },
    {
        "collection": "functions",
        "name": "P3_PhlF_toxicity",
        "variables": [
            {
                "name": "x",
                "map": "#//model/functions/input_composition"
            }
        ],
        "table": {
            "x": [
                0.006448798,
                0.016379682,
                0.03200693,
                0.076386344,
                0.133663089,
                0.276587733,
                0.435667608,
                0.696007446,
                1.346079301,
                1.949991217,
                2.156248959,
                2.321152454,
                2.705705995,
                4.898960761,
                5.671888395
            ],
            "output": [
                1.002102171,
                0.99777037,
                1.000127459,
                1.003373358,
                0.988000087,
                0.974535278,
                0.983745765,
                0.964726807,
                0.962252947,
                0.953382703,
                0.94582578,
                0.962400622,
                0.956630864,
                0.961961542,
                1.022293479
            ]
        }
    },
    {
        "collection": "functions",
        "name": "S2_SrpR_toxicity",
        "variables": [
            {
                "name": "x",
                "map": "#//model/functions/input_composition"
            }
        ],
        "table": {
            "x": [
                0.006448798,
                0.016379682,
                0.03200693,
                0.076386344,
                0.133663089,
                0.276587733,
                0.435667608,
                0.696007446,
                1.346079301,
                1.949991217,
                2.156248959,
                2.321152454,
                2.705705995,
                4.898960761,
                5.671888395
            ],
            "output": [
                1.014036516,
                1.008694909,
                0.977268575,
                0.972263095,
                0.967269987,
                0.976247994,
                0.992054112,
                0.997360247,
                0.980200206,
                0.972605351,
                0.958533184,
                1.016971155,
                0.827591854,
                0.835284043,
                0.805845178
            ]
        }
    },
    {
        "collection": "functions",
        "name": "B3_BM3R1_toxicity",
        "variables": [
            {
                "name": "x",
                "map": "#//model/functions/input_composition"
            }
        ],
        "table": {
            "x": [
                0.006448798,
                0.016379682,
                0.03200693,
                0.076386344,
                0.133663089,
                0.276587733,
                0.435667608,
                0.696007446,
                1.346079301,
                1.949991217,
                2.156248959,
                2.321152454,
                2.705705995,
                4.898960761,
                5.671888395
            ],
            "output": [
                1.036066714,
                0.983100072,
                0.980833214,
                0.972130226,
                1.00699342,
                0.968997996,
                0.981470484,
                0.977284532,
                0.948860019,
                0.979198377,
                0.967354929,
                1.115576374,
                1.065970125,
                0.977144521,
                0.986442723
            ]
        }
    },
    {
        "collection": "functions",
        "name": "A1_AmtR_toxicity",
        "variables": [
            {
                "name": "x",
                "map": "#//model/functions/input_composition"
            }
        ],
        "table": {
            "x": [
                0.006448798,
                0.016379682,
                0.03200693,
                0.076386344,
                0.133663089,
                0.276587733,
                0.435667608,
                0.696007446,
                1.346079301,
                1.949991217,
                2.156248959,
                2.321152454,
                2.705705995,
                4.898960761,
                5.671888395
            ],
            "output": [
                1.019790603,
                0.974127713,
                1.006081684,
                0.998737188,
                1.019977841,
                1.032753076,
                0.974278381,
                1.041255063,
                1.039948785,
                0.995181755,
                1.033275713,
                1.027284513,
                1.004214937,
                0.899924191,
                0.819975541
            ]
        }
    },
    {
        "collection": "functions",
        "name": "H1_HlyIIR_toxicity",
        "variables": [
            {
                "name": "x",
                "map": "#//model/functions/input_composition"
            }
        ],
        "table": {
            "x": [
                0.006448798,
                0.016379682,
                0.03200693,
                0.076386344,
                0.133663089,
                0.276587733,
                0.435667608,
                0.696007446,
                1.346079301,
                1.949991217,
                2.156248959,
                2.321152454,
                2.705705995,
                4.898960761,
                5.671888395
            ],
            "output": [
                1.034145503,
                0.972675907,
                0.99317859,
                0.967589248,
                0.985577532,
                1.011122019,
                1.016094838,
                1.031586136,
                0.977898653,
                0.962539511,
                1.049250949,
                1.047015107,
                1.104064994,
                0.964533095,
                0.925994768
            ]
        }
    },
    {
        "collection": "functions",
        "name": "E1_BetI_toxicity",
        "variables": [
            {
                "name": "x",
                "map": "#//model/functions/input_composition"
            }
        ],
        "table": {
            "x": [
                0.006448798,
                0.016379682,
                0.03200693,
                0.076386344,
                0.133663089,
                0.276587733,
                0.435667608,
                0.696007446,
                1.346079301,
                1.949991217,
                2.156248959,
                2.321152454,
                2.705705995,
                4.898960761,
                5.671888395
            ],
            "output": [
                1.068844617,
                0.974872931,
                0.956282452,
                0.923583135,
                0.948804413,
                0.955100079,
                0.996586671,
                0.979400382,
                0.948296696,
                0.940160562,
                0.956860111,
                1.051789088,
                1.10056906,
                1.003105241,
                1.0081416
            ]
        }
    },
    {
        "collection": "functions",
        "name": "F2_AmeR_toxicity",
        "variables": [
            {
                "name": "x",
                "map": "#//model/functions/input_composition"
            }
        ],
        "table": {
            "x": [
                0.006448798,
                0.016379682,
                0.03200693,
                0.076386344,
                0.133663089,
                0.276587733,
                0.435667608,
                0.696007446,
                1.346079301,
                1.949991217,
                2.156248959,
                2.321152454,
                2.705705995,
                4.898960761,
                5.671888395
            ],
            "output": [
                1.067951373,
                0.975031087,
                0.95701754,
                0.94806045,
                0.96298081,
                0.980858983,
                0.980982057,
                0.97792733,
                0.973594953,
                0.996688637,
                1.053437231,
                1.061168957,
                1.058104474,
                0.75,
                0.75
            ]
        }
    },
    {
        "collection": "functions",
        "name": "N1_LmrA_toxicity",
        "variables": [
            {
                "name": "x",
                "map": "#//model/functions/input_composition"
            }
        ],
        "table": {
            "x": [
                0.006448798,
                0.016379682,
                0.03200693,
                0.076386344,
                0.133663089,
                0.276587733,
                0.435667608,
                0.696007446,
                1.346079301,
                1.949991217,
                2.156248959,
                2.321152454,
                2.705705995,
                4.898960761,
                5.671888395
            ],
            "output": [
                1.00675318,
                1.001768771,
                0.991478049,
                0.969502974,
                0.985213092,
                0.976854614,
                0.973858336,
                1.017046514,
                0.959245752,
                0.966558775,
                0.958382462,
                1.004283885,
                0.918949018,
                0.978051668,
                0.984948638
            ]
        }
    },
    {
        "collection": "functions",
        "name": "B1_BM3R1_toxicity",
        "variables": [
            {
                "name": "x",
                "map": "#//model/functions/input_composition"
            }
        ],
        "table": {
            "x": [
                0.006448798,
                0.016379682,
                0.03200693,
                0.076386344,
                0.133663089,
                0.276587733,
                0.435667608,
                0.696007446,
                1.346079301,
                1.949991217,
                2.156248959,
                2.321152454,
                2.705705995,
                4.898960761,
                5.671888395
            ],
            "output": [
                1.010931346,
                0.992049056,
                0.997019597,
                0.9481527,
                0.943365364,
                0.955976882,
                0.922631656,
                0.974325543,
                0.966208155,
                0.929774365,
                0.984528736,
                0.75,
                0.75,
                0.75,
                0.75
            ]
        }
    },
    {
        "collection": "functions",
        "name": "B2_BM3R1_toxicity",
        "variables": [
            {
                "name": "x",
                "map": "#//model/functions/input_composition"
            }
        ],
        "table": {
            "x": [
                0.006448798,
                0.016379682,
                0.03200693,
                0.076386344,
                0.133663089,
                0.276587733,
                0.435667608,
                0.696007446,
                1.346079301,
                1.949991217,
                2.156248959,
                2.321152454,
                2.705705995,
                4.898960761,
                5.671888395
            ],
            "output": [
                1.036288614,
                0.986425108,
                0.977286279,
                0.972481591,
                1.003731591,
                0.981186243,
                0.927566451,
                0.985946929,
                0.985019307,
                0.988204023,
                0.989367816,
                0.975160291,
                1.02597622,
                0.959032866,
                0.981679502
            ]
        }
    },
    {
        "collection": "functions",
        "name": "P1_PhlF_toxicity",
        "variables": [
            {
                "name": "x",
                "map": "#//model/functions/input_composition"
            }
        ],
        "table": {
            "x": [
                0.006448798,
                0.016379682,
                0.03200693,
                0.076386344,
                0.133663089,
                0.276587733,
                0.435667608,
                0.696007446,
                1.346079301,
                1.949991217,
                2.156248959,
                2.321152454,
                2.705705995,
                4.898960761,
                5.671888395
            ],
            "output": [
                1.005849846,
                0.998295227,
                0.995854926,
                0.981170261,
                0.950282909,
                0.958407262,
                0.968837503,
                0.938320724,
                0.928449306,
                0.945606061,
                0.970912214,
                1.003586885,
                0.993256177,
                0.75,
                0.75
            ]
        }
    },
    {
        "collection": "functions",
        "name": "P2_PhlF_toxicity",
        "variables": [
            {
                "name": "x",
                "map": "#//model/functions/input_composition"
            }
        ],
        "table": {
            "x": [
                0.006448798,
                0.016379682,
                0.03200693,
                0.076386344,
                0.133663089,
                0.276587733,
                0.435667608,
                0.696007446,
                1.346079301,
                1.949991217,
                2.156248959,
                2.321152454,
                2.705705995,
                4.898960761,
                5.671888395
            ],
            "output": [
                1.021073528,
                0.998051686,
                0.980874786,
                0.978487104,
                0.954971363,
                0.985205119,
                0.961359544,
                0.922605561,
                0.920409044,
                0.958433069,
                0.939816693,
                0.974666203,
                0.981378895,
                1.013111678,
                0.988320968
            ]
        }
    },
    {
        "collection": "functions",
        "name": "S1_SrpR_toxicity",
        "variables": [
            {
                "name": "x",
                "map": "#//model/functions/input_composition"
            }
        ],
        "table": {
            "x": [
                0.006448798,
                0.016379682,
                0.03200693,
                0.076386344,
                0.133663089,
                0.276587733,
                0.435667608,
                0.696007446,
                1.346079301,
                1.949991217,
                2.156248959,
                2.321152454,
                2.705705995,
                4.898960761,
                5.671888395
            ],
            "output": [
                1.029515402,
                0.984162165,
                0.986322432,
                0.984307897,
                0.968943458,
                0.996484282,
                0.951117316,
                0.976426039,
                0.75,
                0.75,
                0.75,
                0.75,
                0.75,
                0.75,
                0.57
            ]
        }
    },
    {
        "collection": "functions",
        "name": "S3_SrpR_toxicity",
        "variables": [
            {
                "name": "x",
                "map": "#//model/functions/input_composition"
            }
        ],
        "table": {
            "x": [
                0.006448798,
                0.016379682,
                0.03200693,
                0.076386344,
                0.133663089,
                0.276587733,
                0.435667608,
                0.696007446,
                1.346079301,
                1.949991217,
                2.156248959,
                2.321152454,
                2.705705995,
                4.898960761,
                5.671888395
            ],
            "output": [
                1.017043504,
                0.985222225,
                0.997734271,
                1.005420867,
                0.95339929,
                0.958229734,
                0.974379664,
                0.94654575,
                0.95430599,
                0.966183729,
                0.971436571,
                1.00523035,
                0.846442121,
                0.82550825,
                0.799235353
            ]
        }
    },
    {
        "collection": "functions",
        "name": "S4_SrpR_toxicity",
        "variables": [
            {
                "name": "x",
                "map": "#//model/functions/input_composition"
            }
        ],
        "table": {
            "x": [
                0.006448798,
                0.016379682,
                0.03200693,
                0.076386344,
                0.133663089,
                0.276587733,
                0.435667608,
                0.696007446,
                1.346079301,
                1.949991217,
                2.156248959,
                2.321152454,
                2.705705995,
                4.898960761,
                5.671888395
            ],
            "output": [
                1.064765327,
                0.986848217,
                0.948386457,
                0.940064493,
                0.943719566,
                0.987671601,
                0.985940739,
                0.959423125,
                0.965663227,
                0.965565374,
                0.920227542,
                0.993080893,
                0.84504301,
                0.860033231,
                0.866885607
            ]
        }
    },
    {
        "collection": "functions",
        "name": "F1_AmeR_toxicity",
        "variables": [
            {
                "name": "x",
                "map": "#//model/functions/input_composition"
            }
        ],
        "table": {
            "x": [
                0.006448798,
                0.016379682,
                0.03200693,
                0.076386344,
                0.133663089,
                0.276587733,
                0.435667608,
                0.696007446,
                1.346079301,
                1.949991217,
                2.156248959,
                2.321152454,
                2.705705995,
                4.898960761,
                5.671888395
            ],
            "output": [
                1.084534582,
                0.94918461,
                0.966280808,
                0.945723713,
                0.967424061,
                0.965060213,
                0.939363091,
                0.958776934,
                0.920105666,
                0.962521657,
                0.997243834,
                1.019820308,
                0.997350355,
                1.002114293,
                0.995611376
            ]
        }
    },
    {
        "collection": "functions",
        "name": "C1_CymR_toxicity",
        "variables": [
            {
                "name": "x",
                "map": "#//model/functions/input_composition"
            }
        ],
        "table": {
            "x": [
                0.006448798,
                0.016379682,
                0.03200693,
                0.076386344,
                0.133663089,
                0.276587733,
                0.435667608,
                0.696007446,
                1.346079301,
                1.949991217,
                2.156248959,
                2.321152454,
                2.705705995,
                4.898960761,
                5.671888395
            ],
            "output": [
                1.007163351,
                0.986906601,
                1.005930048,
                0.99130181,
                0.983465565,
                1.011578397,
                1.002100827,
                1.051245315,
                1.058545491,
                1.024796963,
                1.040329195,
                1.049238648,
                1.084484993,
                0.75,
                0.75
            ]
        }
    },
    {
        "collection": "functions",
        "name": "V1_VanR_toxicity",
        "variables": [
            {
                "name": "x",
                "map": "#//model/functions/input_composition"
            }
        ],
        "table": {
            "x": [
                0.006448798,
                0.016379682,
                0.03200693,
                0.076386344,
                0.133663089,
                0.276587733,
                0.435667608,
                0.696007446,
                1.346079301,
                1.949991217,
                2.156248959,
                2.321152454,
                2.705705995,
                4.898960761,
                5.671888395
            ],
            "output": [
                1.008936723,
                0.97507391,
                1.015989367,
                0.982021757,
                0.975684123,
                0.984095577,
                0.929581888,
                0.952555148,
                0.923081886,
                0.87071556,
                0.75,
                0.75,
                0.75,
                0.75,
                0.75
            ]
        }
    },
    {
        "collection": "functions",
        "name": "P3_PhlF_cytometry",
        "variables": [
            {
                "name": "x",
                "map": "#//model/functions/input_composition"
            },
            {
                "name": "bin"
            }
        ],
        "table": [
            {
                "x": 0.006424,
                "bin": [
                    0.001,
                    0.0010568175092136585,
                    0.001116863247780561,
                    0.0011803206356517297,
                    0.0012473835142429433,
                    0.0013182567385564075,
                    0.0013931568029453036,
                    0.0014723125024327193,
                    0.001555965631605075,
                    0.0016443717232149323,
                    0.0017378008287493763,
                    0.0018365383433483473,
                    0.0019408858775927793,
                    0.0020511621788255646,
                    0.002167704104819694,
                    0.0022908676527677724,
                    0.0024210290467361778,
                    0.0025585858869056452,
                    0.0027039583641088436,
                    0.0028575905433749467,
                    0.003019951720402016,
                    0.0031915378551007614,
                    0.003372873086588689,
                    0.0035645113342624426,
                    0.003767037989839089,
                    0.003981071705534973,
                    0.004207266283844442,
                    0.004446312674691089,
                    0.004698941086052156,
                    0.004965923214503363,
                    0.005248074602497723,
                    0.005546257129579105,
                    0.005861381645140285,
                    0.006194410750767812,
                    0.006546361740672747,
                    0.006918309709189363,
                    0.007311390834834172,
                    0.007726805850957022,
                    0.008165823713585922,
                    0.008629785477669702,
                    0.009120108393559097,
                    0.009638290236239706,
                    0.010185913880541169,
                    0.010764652136298349,
                    0.01137627285823431,
                    0.012022644346174132,
                    0.012705741052085419,
                    0.013427649611378642,
                    0.014190575216890926,
                    0.014996848355023733,
                    0.015848931924611134,
                    0.016749428760264373,
                    0.01770108958317421,
                    0.018706821403658005,
                    0.01976969640111861,
                    0.020892961308540396,
                    0.022080047330189003,
                    0.023334580622810033,
                    0.0246603933723434,
                    0.02606153549998895,
                    0.02754228703338166,
                    0.029107171180666053,
                    0.03076096814740708,
                    0.032508729738543435,
                    0.034355794789987466,
                    0.03630780547701014,
                    0.03837072454922788,
                    0.040550853544838394,
                    0.042854852039743964,
                    0.04528975799036209,
                    0.047863009232263824,
                    0.0505824662003114,
                    0.053456435939697164,
                    0.05649369748123025,
                    0.059703528658383694,
                    0.06309573444801933,
                    0.06668067692136222,
                    0.07046930689671471,
                    0.07447319739059892,
                    0.07870457896950989,
                    0.08317637711026708,
                    0.08790225168308842,
                    0.09289663867799362,
                    0.09817479430199844,
                    0.10375284158180126,
                    0.1096478196143185,
                    0.11587773561551262,
                    0.1224616199265049,
                    0.12941958414499863,
                    0.13677288255958495,
                    0.1445439770745928,
                    0.15275660582380732,
                    0.1614358556826487,
                    0.17060823890031243,
                    0.180301774085957,
                    0.19054607179632482,
                    0.20137242498623895,
                    0.21281390459827113,
                    0.22490546058357805,
                    0.23768402866248758,
                    0.25118864315095796,
                    0.2654605561975539,
                    0.2805433637951713,
                    0.2964831389524342,
                    0.31332857243155854,
                    0.3311311214825911,
                    0.3499451670283573,
                    0.3698281797802663,
                    0.3908408957924021,
                    0.41304750199016144,
                    0.4365158322401661,
                    0.46131757456037953,
                    0.4875284901033865,
                    0.5152286445817567,
                    0.5445026528424215,
                    0.5754399373371573,
                    0.6081350012787182,
                    0.64268771731702,
                    0.6792036326171843,
                    0.7177942912713615,
                    0.7585775750291835,
                    0.801678063387679,
                    0.8472274141405963,
                    0.8953647655495938,
                    0.946237161365793,
                    1.0,
                    1.0568175092136585,
                    1.1168632477805611,
                    1.1803206356517297,
                    1.2473835142429432,
                    1.3182567385564075,
                    1.3931568029453036,
                    1.4723125024327193,
                    1.555965631605075,
                    1.6443717232149324,
                    1.7378008287493762,
                    1.8365383433483473,
                    1.9408858775927793,
                    2.051162178825567,
                    2.167704104819694,
                    2.2908676527677723,
                    2.4210290467361775,
                    2.5585858869056453,
                    2.703958364108843,
                    2.8575905433749464,
                    3.019951720402016,
                    3.1915378551007616,
                    3.372873086588689,
                    3.5645113342624426,
                    3.767037989839089,
                    3.981071705534973,
                    4.207266283844442,
                    4.446312674691089,
                    4.698941086052156,
                    4.965923214503363,
                    5.248074602497728,
                    5.54625712957911,
                    5.86138164514029,
                    6.194410750767818,
                    6.5463617406727534,
                    6.918309709189363,
                    7.311390834834173,
                    7.726805850957021,
                    8.165823713585922,
                    8.629785477669701,
                    9.120108393559097,
                    9.638290236239705,
                    10.18591388054117,
                    10.76465213629835,
                    11.37627285823431,
                    12.02264434617413,
                    12.705741052085418,
                    13.427649611378643,
                    14.190575216890926,
                    14.99684835502374,
                    15.848931924611142,
                    16.749428760264383,
                    17.70108958317422,
                    18.706821403658015,
                    19.76969640111862,
                    20.892961308540407,
                    22.080047330189014,
                    23.334580622810044,
                    24.66039337234341,
                    26.061535499988977,
                    27.54228703338169,
                    29.107171180666082,
                    30.760968147407112,
                    32.50872973854347,
                    34.3557947899875,
                    36.30780547701018,
                    38.37072454922792,
                    40.55085354483843,
                    42.85485203974392,
                    45.28975799036204,
                    47.863009232263806,
                    50.58246620031137,
                    53.45643593969714,
                    56.49369748123023,
                    59.70352865838366,
                    63.0957344480193,
                    66.68067692136219,
                    70.46930689671467,
                    74.47319739059888,
                    78.70457896950985,
                    83.17637711026708,
                    87.90225168308842,
                    92.89663867799364,
                    98.17479430199843,
                    103.75284158180126,
                    109.64781961431851,
                    115.87773561551262,
                    122.4616199265049,
                    129.41958414499862,
                    136.77288255958496,
                    144.5439770745928,
                    152.75660582380732,
                    161.4358556826487,
                    170.60823890031244,
                    180.301774085957,
                    190.54607179632484,
                    201.37242498623894,
                    212.81390459827134,
                    224.90546058357828,
                    237.68402866248783,
                    251.18864315095823,
                    265.4605561975542,
                    280.5433637951716,
                    296.48313895243456,
                    313.3285724315589,
                    331.1311214825914,
                    349.9451670283577,
                    369.8281797802666,
                    390.8408957924025,
                    413.0475019901619,
                    436.51583224016565,
                    461.31757456037906,
                    487.528490103386,
                    515.2286445817562,
                    544.5026528424208,
                    575.4399373371566,
                    608.1350012787176,
                    642.6877173170194,
                    679.2036326171843,
                    717.7942912713615,
                    758.5775750291835,
                    801.678063387679,
                    847.2274141405964,
                    895.3647655495937,
                    946.237161365793
                ],
                "output": [
                    0.0,
                    7.796257796257797e-05,
                    0.0,
                    0.0,
                    0.0,
                    0.0,
                    0.0,
                    0.0,
                    0.0,
                    0.0,
                    0.0,
                    0.0,
                    0.00010395010395010396,
                    0.0,
                    0.0,
                    0.0,
                    0.0,
                    0.0,
                    0.00012993762993762994,
                    0.0,
                    0.0,
                    0.0,
                    0.0,
                    2.598752598752599e-05,
                    0.0,
                    0.0,
                    0.0,
                    0.00010395010395010396,
                    0.0,
                    0.0,
                    0.00010395010395010396,
                    0.0,
                    0.0,
                    7.796257796257797e-05,
                    0.0,
                    2.598752598752599e-05,
                    0.0,
                    0.00010395010395010396,
                    0.0,
                    7.796257796257797e-05,
                    0.0,
                    2.598752598752599e-05,
                    0.00015592515592515593,
                    0.0,
                    2.598752598752599e-05,
                    0.00015592515592515593,
                    7.796257796257797e-05,
                    5.197505197505198e-05,
                    2.598752598752599e-05,
                    7.796257796257797e-05,
                    0.00018191268191268192,
                    5.197505197505198e-05,
                    5.197505197505198e-05,
                    0.00010395010395010396,
                    0.00010395010395010396,
                    0.00010395010395010396,
                    0.00012993762993762994,
                    0.00012993762993762994,
                    7.796257796257797e-05,
                    0.0002598752598752599,
                    0.00018191268191268192,
                    7.796257796257797e-05,
                    0.00012993762993762994,
                    0.00012993762993762994,
                    0.00010395010395010396,
                    0.00015592515592515593,
                    5.197505197505198e-05,
                    0.00015592515592515593,
                    2.598752598752599e-05,
                    5.197505197505198e-05,
                    0.00010395010395010396,
                    2.598752598752599e-05,
                    7.796257796257797e-05,
                    0.00010395010395010396,
                    0.00018191268191268192,
                    0.00010395010395010396,
                    2.598752598752599e-05,
                    7.796257796257797e-05,
                    5.197505197505198e-05,
                    5.197505197505198e-05,
                    0.00010395010395010396,
                    5.197505197505198e-05,
                    0.00010395010395010396,
                    5.197505197505198e-05,
                    2.598752598752599e-05,
                    0.0,
                    2.598752598752599e-05,
                    0.0,
                    2.598752598752599e-05,
                    7.796257796257797e-05,
                    2.598752598752599e-05,
                    2.598752598752599e-05,
                    0.0,
                    2.598752598752599e-05,
                    0.0,
                    0.0,
                    0.0,
                    0.0,
                    0.0,
                    0.0,
                    2.598752598752599e-05,
                    0.0,
                    0.0,
                    0.0,
                    0.0,
                    2.598752598752599e-05,
                    2.598752598752599e-05,
                    0.0,
                    2.598752598752599e-05,
                    0.0,
                    0.0,
                    0.0,
                    0.0,
                    0.0,
                    2.598752598752599e-05,
                    2.598752598752599e-05,
                    0.0,
                    2.598752598752599e-05,
                    0.0,
                    2.598752598752599e-05,
                    0.0,
                    5.197505197505198e-05,
                    2.598752598752599e-05,
                    5.197505197505198e-05,
                    0.0,
                    5.197505197505198e-05,
                    2.598752598752599e-05,
                    0.0,
                    0.0,
                    0.0,
                    2.598752598752599e-05,
                    2.598752598752599e-05,
                    2.598752598752599e-05,
                    2.598752598752599e-05,
                    5.197505197505198e-05,
                    0.00010395010395010396,
                    5.197505197505198e-05,
                    0.00010395010395010396,
                    0.0002079002079002079,
                    0.0002079002079002079,
                    0.00031185031185031187,
                    0.0006756756756756757,
                    0.0011954261954261955,
                    0.002130977130977131,
                    0.0030665280665280667,
                    0.0045997920997921,
                    0.00537941787941788,
                    0.00906964656964657,
                    0.011980249480249481,
                    0.015696465696465697,
                    0.021985446985446987,
                    0.026923076923076925,
                    0.03393970893970894,
                    0.039267151767151766,
                    0.043191268191268194,
                    0.050571725571725575,
                    0.053482328482328485,
                    0.05647089397089397,
                    0.0590956340956341,
                    0.05904365904365905,
                    0.05439189189189189,
                    0.05335239085239085,
                    0.04906444906444907,
                    0.04534823284823285,
                    0.04106029106029106,
                    0.03412162162162162,
                    0.028794178794178796,
                    0.028326403326403328,
                    0.022583160083160084,
                    0.01962058212058212,
                    0.01613825363825364,
                    0.014916839916839918,
                    0.01288981288981289,
                    0.011460498960498961,
                    0.008887733887733888,
                    0.008316008316008316,
                    0.007432432432432433,
                    0.0058471933471933475,
                    0.005405405405405406,
                    0.0038201663201663204,
                    0.0035862785862785865,
                    0.0034563409563409565,
                    0.002546777546777547,
                    0.002338877338877339,
                    0.0015072765072765074,
                    0.0016372141372141373,
                    0.0013253638253638254,
                    0.0012733887733887735,
                    0.0008056133056133057,
                    0.0007536382536382537,
                    0.0006496881496881497,
                    0.00036382536382536385,
                    0.0004677754677754678,
                    0.0004158004158004158,
                    0.0004158004158004158,
                    0.00036382536382536385,
                    0.0002858627858627859,
                    0.0004417879417879418,
                    0.00018191268191268192,
                    7.796257796257797e-05,
                    0.00010395010395010396,
                    0.00012993762993762994,
                    5.197505197505198e-05,
                    5.197505197505198e-05,
                    0.0002079002079002079,
                    7.796257796257797e-05,
                    2.598752598752599e-05,
                    5.197505197505198e-05,
                    7.796257796257797e-05,
                    2.598752598752599e-05,
                    5.197505197505198e-05,
                    0.0,
                    0.0,
                    2.598752598752599e-05,
                    2.598752598752599e-05,
                    0.0,
                    0.0,
                    0.0,
                    0.0,
                    0.0,
                    2.598752598752599e-05,
                    0.0,
                    0.0,
                    2.598752598752599e-05,
                    0.0,
                    0.0,
                    0.0,
                    0.0,
                    0.0,
                    0.0,
                    0.0,
                    0.0,
                    0.0,
                    0.0,
                    0.0,
                    0.0,
                    0.0,
                    0.0,
                    0.0,
                    0.0,
                    0.0,
                    0.0,
                    0.0,
                    0.0,
                    0.0,
                    0.0,
                    0.0,
                    0.0,
                    0.0,
                    0.0
                ]
            },
            {
                "x": 0.016211,
                "bin": [
                    0.001,
                    0.0010568175092136585,
                    0.001116863247780561,
                    0.0011803206356517297,
                    0.0012473835142429433,
                    0.0013182567385564075,
                    0.0013931568029453036,
                    0.0014723125024327193,
                    0.001555965631605075,
                    0.0016443717232149323,
                    0.0017378008287493763,
                    0.0018365383433483473,
                    0.0019408858775927793,
                    0.0020511621788255646,
                    0.002167704104819694,
                    0.0022908676527677724,
                    0.0024210290467361778,
                    0.0025585858869056452,
                    0.0027039583641088436,
                    0.0028575905433749467,
                    0.003019951720402016,
                    0.0031915378551007614,
                    0.003372873086588689,
                    0.0035645113342624426,
                    0.003767037989839089,
                    0.003981071705534973,
                    0.004207266283844442,
                    0.004446312674691089,
                    0.004698941086052156,
                    0.004965923214503363,
                    0.005248074602497723,
                    0.005546257129579105,
                    0.005861381645140285,
                    0.006194410750767812,
                    0.006546361740672747,
                    0.006918309709189363,
                    0.007311390834834172,
                    0.007726805850957022,
                    0.008165823713585922,
                    0.008629785477669702,
                    0.009120108393559097,
                    0.009638290236239706,
                    0.010185913880541169,
                    0.010764652136298349,
                    0.01137627285823431,
                    0.012022644346174132,
                    0.012705741052085419,
                    0.013427649611378642,
                    0.014190575216890926,
                    0.014996848355023733,
                    0.015848931924611134,
                    0.016749428760264373,
                    0.01770108958317421,
                    0.018706821403658005,
                    0.01976969640111861,
                    0.020892961308540396,
                    0.022080047330189003,
                    0.023334580622810033,
                    0.0246603933723434,
                    0.02606153549998895,
                    0.02754228703338166,
                    0.029107171180666053,
                    0.03076096814740708,
                    0.032508729738543435,
                    0.034355794789987466,
                    0.03630780547701014,
                    0.03837072454922788,
                    0.040550853544838394,
                    0.042854852039743964,
                    0.04528975799036209,
                    0.047863009232263824,
                    0.0505824662003114,
                    0.053456435939697164,
                    0.05649369748123025,
                    0.059703528658383694,
                    0.06309573444801933,
                    0.06668067692136222,
                    0.07046930689671471,
                    0.07447319739059892,
                    0.07870457896950989,
                    0.08317637711026708,
                    0.08790225168308842,
                    0.09289663867799362,
                    0.09817479430199844,
                    0.10375284158180126,
                    0.1096478196143185,
                    0.11587773561551262,
                    0.1224616199265049,
                    0.12941958414499863,
                    0.13677288255958495,
                    0.1445439770745928,
                    0.15275660582380732,
                    0.1614358556826487,
                    0.17060823890031243,
                    0.180301774085957,
                    0.19054607179632482,
                    0.20137242498623895,
                    0.21281390459827113,
                    0.22490546058357805,
                    0.23768402866248758,
                    0.25118864315095796,
                    0.2654605561975539,
                    0.2805433637951713,
                    0.2964831389524342,
                    0.31332857243155854,
                    0.3311311214825911,
                    0.3499451670283573,
                    0.3698281797802663,
                    0.3908408957924021,
                    0.41304750199016144,
                    0.4365158322401661,
                    0.46131757456037953,
                    0.4875284901033865,
                    0.5152286445817567,
                    0.5445026528424215,
                    0.5754399373371573,
                    0.6081350012787182,
                    0.64268771731702,
                    0.6792036326171843,
                    0.7177942912713615,
                    0.7585775750291835,
                    0.801678063387679,
                    0.8472274141405963,
                    0.8953647655495938,
                    0.946237161365793,
                    1.0,
                    1.0568175092136585,
                    1.1168632477805611,
                    1.1803206356517297,
                    1.2473835142429432,
                    1.3182567385564075,
                    1.3931568029453036,
                    1.4723125024327193,
                    1.555965631605075,
                    1.6443717232149324,
                    1.7378008287493762,
                    1.8365383433483473,
                    1.9408858775927793,
                    2.051162178825567,
                    2.167704104819694,
                    2.2908676527677723,
                    2.4210290467361775,
                    2.5585858869056453,
                    2.703958364108843,
                    2.8575905433749464,
                    3.019951720402016,
                    3.1915378551007616,
                    3.372873086588689,
                    3.5645113342624426,
                    3.767037989839089,
                    3.981071705534973,
                    4.207266283844442,
                    4.446312674691089,
                    4.698941086052156,
                    4.965923214503363,
                    5.248074602497728,
                    5.54625712957911,
                    5.86138164514029,
                    6.194410750767818,
                    6.5463617406727534,
                    6.918309709189363,
                    7.311390834834173,
                    7.726805850957021,
                    8.165823713585922,
                    8.629785477669701,
                    9.120108393559097,
                    9.638290236239705,
                    10.18591388054117,
                    10.76465213629835,
                    11.37627285823431,
                    12.02264434617413,
                    12.705741052085418,
                    13.427649611378643,
                    14.190575216890926,
                    14.99684835502374,
                    15.848931924611142,
                    16.749428760264383,
                    17.70108958317422,
                    18.706821403658015,
                    19.76969640111862,
                    20.892961308540407,
                    22.080047330189014,
                    23.334580622810044,
                    24.66039337234341,
                    26.061535499988977,
                    27.54228703338169,
                    29.107171180666082,
                    30.760968147407112,
                    32.50872973854347,
                    34.3557947899875,
                    36.30780547701018,
                    38.37072454922792,
                    40.55085354483843,
                    42.85485203974392,
                    45.28975799036204,
                    47.863009232263806,
                    50.58246620031137,
                    53.45643593969714,
                    56.49369748123023,
                    59.70352865838366,
                    63.0957344480193,
                    66.68067692136219,
                    70.46930689671467,
                    74.47319739059888,
                    78.70457896950985,
                    83.17637711026708,
                    87.90225168308842,
                    92.89663867799364,
                    98.17479430199843,
                    103.75284158180126,
                    109.64781961431851,
                    115.87773561551262,
                    122.4616199265049,
                    129.41958414499862,
                    136.77288255958496,
                    144.5439770745928,
                    152.75660582380732,
                    161.4358556826487,
                    170.60823890031244,
                    180.301774085957,
                    190.54607179632484,
                    201.37242498623894,
                    212.81390459827134,
                    224.90546058357828,
                    237.68402866248783,
                    251.18864315095823,
                    265.4605561975542,
                    280.5433637951716,
                    296.48313895243456,
                    313.3285724315589,
                    331.1311214825914,
                    349.9451670283577,
                    369.8281797802666,
                    390.8408957924025,
                    413.0475019901619,
                    436.51583224016565,
                    461.31757456037906,
                    487.528490103386,
                    515.2286445817562,
                    544.5026528424208,
                    575.4399373371566,
                    608.1350012787176,
                    642.6877173170194,
                    679.2036326171843,
                    717.7942912713615,
                    758.5775750291835,
                    801.678063387679,
                    847.2274141405964,
                    895.3647655495937,
                    946.237161365793
                ],
                "output": [
                    0.0,
                    9.179575444635685e-05,
                    0.0,
                    0.0,
                    0.0,
                    0.0,
                    0.0,
                    0.0,
                    0.0,
                    0.0,
                    0.0,
                    0.0,
                    6.884681583476765e-05,
                    0.0,
                    0.0,
                    0.0,
                    0.0,
                    0.0,
                    6.884681583476765e-05,
                    0.0,
                    0.0,
                    0.0,
                    0.0,
                    9.179575444635685e-05,
                    0.0,
                    0.0,
                    0.0,
                    6.884681583476765e-05,
                    0.0,
                    0.0,
                    9.179575444635685e-05,
                    0.0,
                    0.0,
                    4.5897877223178426e-05,
                    0.0,
                    0.0001376936316695353,
                    0.0,
                    0.0001606425702811245,
                    0.0,
                    6.884681583476765e-05,
                    0.0,
                    4.5897877223178426e-05,
                    4.5897877223178426e-05,
                    0.0,
                    2.2948938611589213e-05,
                    6.884681583476765e-05,
                    4.5897877223178426e-05,
                    2.2948938611589213e-05,
                    2.2948938611589213e-05,
                    4.5897877223178426e-05,
                    2.2948938611589213e-05,
                    2.2948938611589213e-05,
                    6.884681583476765e-05,
                    4.5897877223178426e-05,
                    6.884681583476765e-05,
                    0.00011474469305794607,
                    2.2948938611589213e-05,
                    0.00011474469305794607,
                    4.5897877223178426e-05,
                    9.179575444635685e-05,
                    6.884681583476765e-05,
                    0.0001606425702811245,
                    0.00011474469305794607,
                    9.179575444635685e-05,
                    2.2948938611589213e-05,
                    0.0001835915088927137,
                    0.00011474469305794607,
                    4.5897877223178426e-05,
                    0.0001376936316695353,
                    9.179575444635685e-05,
                    4.5897877223178426e-05,
                    6.884681583476765e-05,
                    9.179575444635685e-05,
                    4.5897877223178426e-05,
                    0.00011474469305794607,
                    2.2948938611589213e-05,
                    4.5897877223178426e-05,
                    2.2948938611589213e-05,
                    4.5897877223178426e-05,
                    4.5897877223178426e-05,
                    9.179575444635685e-05,
                    4.5897877223178426e-05,
                    2.2948938611589213e-05,
                    0.0,
                    0.0,
                    4.5897877223178426e-05,
                    2.2948938611589213e-05,
                    0.0,
                    4.5897877223178426e-05,
                    2.2948938611589213e-05,
                    4.5897877223178426e-05,
                    2.2948938611589213e-05,
                    2.2948938611589213e-05,
                    0.0,
                    2.2948938611589213e-05,
                    0.0,
                    4.5897877223178426e-05,
                    0.0,
                    0.0,
                    0.0,
                    0.0,
                    0.0,
                    2.2948938611589213e-05,
                    0.0,
                    9.179575444635685e-05,
                    2.2948938611589213e-05,
                    0.0,
                    0.0,
                    0.0,
                    0.0,
                    2.2948938611589213e-05,
                    0.0,
                    0.0,
                    2.2948938611589213e-05,
                    0.0,
                    2.2948938611589213e-05,
                    0.0,
                    0.0,
                    0.0,
                    0.0,
                    2.2948938611589213e-05,
                    4.5897877223178426e-05,
                    0.0,
                    2.2948938611589213e-05,
                    2.2948938611589213e-05,
                    0.0,
                    6.884681583476765e-05,
                    0.0,
                    2.2948938611589213e-05,
                    2.2948938611589213e-05,
                    0.0,
                    9.179575444635685e-05,
                    4.5897877223178426e-05,
                    2.2948938611589213e-05,
                    2.2948938611589213e-05,
                    0.00011474469305794607,
                    0.0001835915088927137,
                    0.00011474469305794607,
                    0.0002753872633390706,
                    0.0005048766494549627,
                    0.0007573149741824441,
                    0.001399885255306942,
                    0.0018129661503155478,
                    0.002570281124497992,
                    0.0037865748709122204,
                    0.00585197934595525,
                    0.008123924268502582,
                    0.012713711990820425,
                    0.016041308089500862,
                    0.02161790017211704,
                    0.026758462421113023,
                    0.03302352266207688,
                    0.03997705106138841,
                    0.045071715433161214,
                    0.05113023522662077,
                    0.052484222604704533,
                    0.05645438898450947,
                    0.05776247848537005,
                    0.05693631669535284,
                    0.055169248422260474,
                    0.05347102696500287,
                    0.05051061388410786,
                    0.0446815834767642,
                    0.03784279977051062,
                    0.03584624211130235,
                    0.03065978198508319,
                    0.026069994262765347,
                    0.023247274813539873,
                    0.020286861732644865,
                    0.017303499713138267,
                    0.015306942053930005,
                    0.012966150315547906,
                    0.012048192771084338,
                    0.009845094664371773,
                    0.008605851979345954,
                    0.0075960986804360295,
                    0.00672403901319564,
                    0.005002868617326448,
                    0.0036259323006310957,
                    0.0038783706253585773,
                    0.003098106712564544,
                    0.002593230063109581,
                    0.0019506597819850832,
                    0.0016752725186460126,
                    0.0015834767641996557,
                    0.0010556511761331039,
                    0.0009638554216867469,
                    0.0010327022375215145,
                    0.0007802639127940333,
                    0.0005966724039013195,
                    0.00025243832472748135,
                    0.0005048766494549627,
                    0.0004130808950086059,
                    0.0004130808950086059,
                    0.00029833620195065977,
                    0.00034423407917383823,
                    0.00039013195639701665,
                    0.00020654044750430294,
                    0.00029833620195065977,
                    0.00020654044750430294,
                    0.0001835915088927137,
                    4.5897877223178426e-05,
                    6.884681583476765e-05,
                    9.179575444635685e-05,
                    6.884681583476765e-05,
                    6.884681583476765e-05,
                    2.2948938611589213e-05,
                    2.2948938611589213e-05,
                    2.2948938611589213e-05,
                    2.2948938611589213e-05,
                    0.0,
                    0.0,
                    0.0,
                    2.2948938611589213e-05,
                    0.0,
                    2.2948938611589213e-05,
                    0.0,
                    0.0,
                    0.0,
                    2.2948938611589213e-05,
                    0.0,
                    0.0,
                    0.0,
                    0.0,
                    0.0,
                    0.0,
                    0.0,
                    0.0,
                    0.0,
                    0.0,
                    0.0,
                    0.0,
                    0.0,
                    0.0,
                    0.0,
                    0.0,
                    0.0,
                    0.0,
                    0.0,
                    0.0,
                    0.0,
                    0.0,
                    0.0,
                    0.0,
                    0.0,
                    0.0,
                    0.0,
                    0.0,
                    0.0,
                    0.0
                ]
            },
            {
                "x": 0.031392,
                "bin": [
                    0.001,
                    0.0010568175092136585,
                    0.001116863247780561,
                    0.0011803206356517297,
                    0.0012473835142429433,
                    0.0013182567385564075,
                    0.0013931568029453036,
                    0.0014723125024327193,
                    0.001555965631605075,
                    0.0016443717232149323,
                    0.0017378008287493763,
                    0.0018365383433483473,
                    0.0019408858775927793,
                    0.0020511621788255646,
                    0.002167704104819694,
                    0.0022908676527677724,
                    0.0024210290467361778,
                    0.0025585858869056452,
                    0.0027039583641088436,
                    0.0028575905433749467,
                    0.003019951720402016,
                    0.0031915378551007614,
                    0.003372873086588689,
                    0.0035645113342624426,
                    0.003767037989839089,
                    0.003981071705534973,
                    0.004207266283844442,
                    0.004446312674691089,
                    0.004698941086052156,
                    0.004965923214503363,
                    0.005248074602497723,
                    0.005546257129579105,
                    0.005861381645140285,
                    0.006194410750767812,
                    0.006546361740672747,
                    0.006918309709189363,
                    0.007311390834834172,
                    0.007726805850957022,
                    0.008165823713585922,
                    0.008629785477669702,
                    0.009120108393559097,
                    0.009638290236239706,
                    0.010185913880541169,
                    0.010764652136298349,
                    0.01137627285823431,
                    0.012022644346174132,
                    0.012705741052085419,
                    0.013427649611378642,
                    0.014190575216890926,
                    0.014996848355023733,
                    0.015848931924611134,
                    0.016749428760264373,
                    0.01770108958317421,
                    0.018706821403658005,
                    0.01976969640111861,
                    0.020892961308540396,
                    0.022080047330189003,
                    0.023334580622810033,
                    0.0246603933723434,
                    0.02606153549998895,
                    0.02754228703338166,
                    0.029107171180666053,
                    0.03076096814740708,
                    0.032508729738543435,
                    0.034355794789987466,
                    0.03630780547701014,
                    0.03837072454922788,
                    0.040550853544838394,
                    0.042854852039743964,
                    0.04528975799036209,
                    0.047863009232263824,
                    0.0505824662003114,
                    0.053456435939697164,
                    0.05649369748123025,
                    0.059703528658383694,
                    0.06309573444801933,
                    0.06668067692136222,
                    0.07046930689671471,
                    0.07447319739059892,
                    0.07870457896950989,
                    0.08317637711026708,
                    0.08790225168308842,
                    0.09289663867799362,
                    0.09817479430199844,
                    0.10375284158180126,
                    0.1096478196143185,
                    0.11587773561551262,
                    0.1224616199265049,
                    0.12941958414499863,
                    0.13677288255958495,
                    0.1445439770745928,
                    0.15275660582380732,
                    0.1614358556826487,
                    0.17060823890031243,
                    0.180301774085957,
                    0.19054607179632482,
                    0.20137242498623895,
                    0.21281390459827113,
                    0.22490546058357805,
                    0.23768402866248758,
                    0.25118864315095796,
                    0.2654605561975539,
                    0.2805433637951713,
                    0.2964831389524342,
                    0.31332857243155854,
                    0.3311311214825911,
                    0.3499451670283573,
                    0.3698281797802663,
                    0.3908408957924021,
                    0.41304750199016144,
                    0.4365158322401661,
                    0.46131757456037953,
                    0.4875284901033865,
                    0.5152286445817567,
                    0.5445026528424215,
                    0.5754399373371573,
                    0.6081350012787182,
                    0.64268771731702,
                    0.6792036326171843,
                    0.7177942912713615,
                    0.7585775750291835,
                    0.801678063387679,
                    0.8472274141405963,
                    0.8953647655495938,
                    0.946237161365793,
                    1.0,
                    1.0568175092136585,
                    1.1168632477805611,
                    1.1803206356517297,
                    1.2473835142429432,
                    1.3182567385564075,
                    1.3931568029453036,
                    1.4723125024327193,
                    1.555965631605075,
                    1.6443717232149324,
                    1.7378008287493762,
                    1.8365383433483473,
                    1.9408858775927793,
                    2.051162178825567,
                    2.167704104819694,
                    2.2908676527677723,
                    2.4210290467361775,
                    2.5585858869056453,
                    2.703958364108843,
                    2.8575905433749464,
                    3.019951720402016,
                    3.1915378551007616,
                    3.372873086588689,
                    3.5645113342624426,
                    3.767037989839089,
                    3.981071705534973,
                    4.207266283844442,
                    4.446312674691089,
                    4.698941086052156,
                    4.965923214503363,
                    5.248074602497728,
                    5.54625712957911,
                    5.86138164514029,
                    6.194410750767818,
                    6.5463617406727534,
                    6.918309709189363,
                    7.311390834834173,
                    7.726805850957021,
                    8.165823713585922,
                    8.629785477669701,
                    9.120108393559097,
                    9.638290236239705,
                    10.18591388054117,
                    10.76465213629835,
                    11.37627285823431,
                    12.02264434617413,
                    12.705741052085418,
                    13.427649611378643,
                    14.190575216890926,
                    14.99684835502374,
                    15.848931924611142,
                    16.749428760264383,
                    17.70108958317422,
                    18.706821403658015,
                    19.76969640111862,
                    20.892961308540407,
                    22.080047330189014,
                    23.334580622810044,
                    24.66039337234341,
                    26.061535499988977,
                    27.54228703338169,
                    29.107171180666082,
                    30.760968147407112,
                    32.50872973854347,
                    34.3557947899875,
                    36.30780547701018,
                    38.37072454922792,
                    40.55085354483843,
                    42.85485203974392,
                    45.28975799036204,
                    47.863009232263806,
                    50.58246620031137,
                    53.45643593969714,
                    56.49369748123023,
                    59.70352865838366,
                    63.0957344480193,
                    66.68067692136219,
                    70.46930689671467,
                    74.47319739059888,
                    78.70457896950985,
                    83.17637711026708,
                    87.90225168308842,
                    92.89663867799364,
                    98.17479430199843,
                    103.75284158180126,
                    109.64781961431851,
                    115.87773561551262,
                    122.4616199265049,
                    129.41958414499862,
                    136.77288255958496,
                    144.5439770745928,
                    152.75660582380732,
                    161.4358556826487,
                    170.60823890031244,
                    180.301774085957,
                    190.54607179632484,
                    201.37242498623894,
                    212.81390459827134,
                    224.90546058357828,
                    237.68402866248783,
                    251.18864315095823,
                    265.4605561975542,
                    280.5433637951716,
                    296.48313895243456,
                    313.3285724315589,
                    331.1311214825914,
                    349.9451670283577,
                    369.8281797802666,
                    390.8408957924025,
                    413.0475019901619,
                    436.51583224016565,
                    461.31757456037906,
                    487.528490103386,
                    515.2286445817562,
                    544.5026528424208,
                    575.4399373371566,
                    608.1350012787176,
                    642.6877173170194,
                    679.2036326171843,
                    717.7942912713615,
                    758.5775750291835,
                    801.678063387679,
                    847.2274141405964,
                    895.3647655495937,
                    946.237161365793
                ],
                "output": [
                    0.0,
                    0.0,
                    0.0,
                    0.0,
                    0.0,
                    0.0,
                    0.0,
                    0.0,
                    0.0,
                    0.0,
                    0.0,
                    0.0,
                    2.5902709423405688e-05,
                    0.0,
                    0.0,
                    0.0,
                    0.0,
                    0.0,
                    0.00010361083769362275,
                    0.0,
                    0.0,
                    0.0,
                    0.0,
                    2.5902709423405688e-05,
                    0.0,
                    0.0,
                    0.0,
                    0.00010361083769362275,
                    0.0,
                    0.0,
                    2.5902709423405688e-05,
                    0.0,
                    0.0,
                    5.1805418846811377e-05,
                    0.0,
                    0.0,
                    0.0,
                    0.0,
                    0.0,
                    0.00018131896596383981,
                    0.0,
                    0.00010361083769362275,
                    2.5902709423405688e-05,
                    0.0,
                    7.770812827021706e-05,
                    7.770812827021706e-05,
                    5.1805418846811377e-05,
                    0.00012951354711702843,
                    7.770812827021706e-05,
                    2.5902709423405688e-05,
                    0.00010361083769362275,
                    5.1805418846811377e-05,
                    0.0,
                    5.1805418846811377e-05,
                    2.5902709423405688e-05,
                    0.00010361083769362275,
                    2.5902709423405688e-05,
                    0.00010361083769362275,
                    2.5902709423405688e-05,
                    0.00010361083769362275,
                    0.00010361083769362275,
                    0.00012951354711702843,
                    5.1805418846811377e-05,
                    5.1805418846811377e-05,
                    0.00010361083769362275,
                    0.00010361083769362275,
                    5.1805418846811377e-05,
                    0.00012951354711702843,
                    7.770812827021706e-05,
                    0.0,
                    0.00015541625654043412,
                    0.0,
                    0.00015541625654043412,
                    2.5902709423405688e-05,
                    5.1805418846811377e-05,
                    0.0,
                    0.00012951354711702843,
                    0.00010361083769362275,
                    5.1805418846811377e-05,
                    7.770812827021706e-05,
                    0.0,
                    5.1805418846811377e-05,
                    0.0,
                    0.0,
                    2.5902709423405688e-05,
                    0.0,
                    5.1805418846811377e-05,
                    2.5902709423405688e-05,
                    0.0,
                    2.5902709423405688e-05,
                    0.0,
                    0.0,
                    0.0,
                    0.0,
                    0.0,
                    5.1805418846811377e-05,
                    0.0,
                    5.1805418846811377e-05,
                    0.0,
                    0.0,
                    0.0,
                    0.0,
                    2.5902709423405688e-05,
                    0.0,
                    2.5902709423405688e-05,
                    0.0,
                    2.5902709423405688e-05,
                    2.5902709423405688e-05,
                    0.0,
                    2.5902709423405688e-05,
                    0.0,
                    0.0,
                    0.0,
                    0.0,
                    2.5902709423405688e-05,
                    2.5902709423405688e-05,
                    2.5902709423405688e-05,
                    0.0,
                    0.0,
                    0.0,
                    5.1805418846811377e-05,
                    0.0,
                    2.5902709423405688e-05,
                    5.1805418846811377e-05,
                    0.0,
                    0.0,
                    2.5902709423405688e-05,
                    7.770812827021706e-05,
                    5.1805418846811377e-05,
                    2.5902709423405688e-05,
                    5.1805418846811377e-05,
                    5.1805418846811377e-05,
                    7.770812827021706e-05,
                    0.0,
                    2.5902709423405688e-05,
                    0.00025902709423405686,
                    0.000414443350774491,
                    0.0008547894109723877,
                    0.0009065948298191991,
                    0.0015541625654043414,
                    0.0021758275915660778,
                    0.003134227840232088,
                    0.004455266020825778,
                    0.00660519090296845,
                    0.009506294358389887,
                    0.01201885717246024,
                    0.017510231570222246,
                    0.022561259907786353,
                    0.028622493912863284,
                    0.03364761954100399,
                    0.03794746930528933,
                    0.046573071543283426,
                    0.05040667253794747,
                    0.05234937574470289,
                    0.057711236595347874,
                    0.05729679324457338,
                    0.05714137698803295,
                    0.053851732891260426,
                    0.05271201367663057,
                    0.04944827228928146,
                    0.04408641143863648,
                    0.03921670206703621,
                    0.03657462570584883,
                    0.030953737760969796,
                    0.0264207636118738,
                    0.02253535719836295,
                    0.02072216753872455,
                    0.017354815313681812,
                    0.01489405791845827,
                    0.012588716779775164,
                    0.010697818991866549,
                    0.00937678081127286,
                    0.008159353468372791,
                    0.00678650986893229,
                    0.005594985235455628,
                    0.004843806662176864,
                    0.00432575247370875,
                    0.003263741387349117,
                    0.002667979070610786,
                    0.0021758275915660778,
                    0.0016059679842511526,
                    0.0015282598559809356,
                    0.001580065274827747,
                    0.0010102056675128218,
                    0.0011138165052064445,
                    0.0006475677355851422,
                    0.0005698596073149252,
                    0.0005439568978915194,
                    0.0004921514790447081,
                    0.0004403460601978967,
                    0.0005957623167383309,
                    0.000414443350774491,
                    0.00031083251308086825,
                    0.0002072216753872455,
                    0.0002331243848106512,
                    0.00012951354711702843,
                    0.0002331243848106512,
                    0.00025902709423405686,
                    0.00015541625654043412,
                    0.00012951354711702843,
                    2.5902709423405688e-05,
                    0.00010361083769362275,
                    7.770812827021706e-05,
                    5.1805418846811377e-05,
                    0.00010361083769362275,
                    0.0,
                    0.0,
                    7.770812827021706e-05,
                    5.1805418846811377e-05,
                    0.0,
                    5.1805418846811377e-05,
                    5.1805418846811377e-05,
                    2.5902709423405688e-05,
                    2.5902709423405688e-05,
                    0.0,
                    0.0,
                    0.0,
                    0.0,
                    0.0,
                    0.0,
                    0.0,
                    0.0,
                    0.0,
                    0.0,
                    0.0,
                    0.0,
                    0.0,
                    0.0,
                    0.0,
                    0.0,
                    0.0,
                    0.0,
                    0.0,
                    0.0,
                    0.0,
                    0.0,
                    0.0,
                    0.0,
                    0.0,
                    0.0,
                    0.0,
                    0.0,
                    0.0,
                    0.0,
                    0.0,
                    0.0,
                    0.0,
                    0.0,
                    0.0,
                    0.0
                ]
            },
            {
                "x": 0.076233,
                "bin": [
                    0.001,
                    0.0010568175092136585,
                    0.001116863247780561,
                    0.0011803206356517297,
                    0.0012473835142429433,
                    0.0013182567385564075,
                    0.0013931568029453036,
                    0.0014723125024327193,
                    0.001555965631605075,
                    0.0016443717232149323,
                    0.0017378008287493763,
                    0.0018365383433483473,
                    0.0019408858775927793,
                    0.0020511621788255646,
                    0.002167704104819694,
                    0.0022908676527677724,
                    0.0024210290467361778,
                    0.0025585858869056452,
                    0.0027039583641088436,
                    0.0028575905433749467,
                    0.003019951720402016,
                    0.0031915378551007614,
                    0.003372873086588689,
                    0.0035645113342624426,
                    0.003767037989839089,
                    0.003981071705534973,
                    0.004207266283844442,
                    0.004446312674691089,
                    0.004698941086052156,
                    0.004965923214503363,
                    0.005248074602497723,
                    0.005546257129579105,
                    0.005861381645140285,
                    0.006194410750767812,
                    0.006546361740672747,
                    0.006918309709189363,
                    0.007311390834834172,
                    0.007726805850957022,
                    0.008165823713585922,
                    0.008629785477669702,
                    0.009120108393559097,
                    0.009638290236239706,
                    0.010185913880541169,
                    0.010764652136298349,
                    0.01137627285823431,
                    0.012022644346174132,
                    0.012705741052085419,
                    0.013427649611378642,
                    0.014190575216890926,
                    0.014996848355023733,
                    0.015848931924611134,
                    0.016749428760264373,
                    0.01770108958317421,
                    0.018706821403658005,
                    0.01976969640111861,
                    0.020892961308540396,
                    0.022080047330189003,
                    0.023334580622810033,
                    0.0246603933723434,
                    0.02606153549998895,
                    0.02754228703338166,
                    0.029107171180666053,
                    0.03076096814740708,
                    0.032508729738543435,
                    0.034355794789987466,
                    0.03630780547701014,
                    0.03837072454922788,
                    0.040550853544838394,
                    0.042854852039743964,
                    0.04528975799036209,
                    0.047863009232263824,
                    0.0505824662003114,
                    0.053456435939697164,
                    0.05649369748123025,
                    0.059703528658383694,
                    0.06309573444801933,
                    0.06668067692136222,
                    0.07046930689671471,
                    0.07447319739059892,
                    0.07870457896950989,
                    0.08317637711026708,
                    0.08790225168308842,
                    0.09289663867799362,
                    0.09817479430199844,
                    0.10375284158180126,
                    0.1096478196143185,
                    0.11587773561551262,
                    0.1224616199265049,
                    0.12941958414499863,
                    0.13677288255958495,
                    0.1445439770745928,
                    0.15275660582380732,
                    0.1614358556826487,
                    0.17060823890031243,
                    0.180301774085957,
                    0.19054607179632482,
                    0.20137242498623895,
                    0.21281390459827113,
                    0.22490546058357805,
                    0.23768402866248758,
                    0.25118864315095796,
                    0.2654605561975539,
                    0.2805433637951713,
                    0.2964831389524342,
                    0.31332857243155854,
                    0.3311311214825911,
                    0.3499451670283573,
                    0.3698281797802663,
                    0.3908408957924021,
                    0.41304750199016144,
                    0.4365158322401661,
                    0.46131757456037953,
                    0.4875284901033865,
                    0.5152286445817567,
                    0.5445026528424215,
                    0.5754399373371573,
                    0.6081350012787182,
                    0.64268771731702,
                    0.6792036326171843,
                    0.7177942912713615,
                    0.7585775750291835,
                    0.801678063387679,
                    0.8472274141405963,
                    0.8953647655495938,
                    0.946237161365793,
                    1.0,
                    1.0568175092136585,
                    1.1168632477805611,
                    1.1803206356517297,
                    1.2473835142429432,
                    1.3182567385564075,
                    1.3931568029453036,
                    1.4723125024327193,
                    1.555965631605075,
                    1.6443717232149324,
                    1.7378008287493762,
                    1.8365383433483473,
                    1.9408858775927793,
                    2.051162178825567,
                    2.167704104819694,
                    2.2908676527677723,
                    2.4210290467361775,
                    2.5585858869056453,
                    2.703958364108843,
                    2.8575905433749464,
                    3.019951720402016,
                    3.1915378551007616,
                    3.372873086588689,
                    3.5645113342624426,
                    3.767037989839089,
                    3.981071705534973,
                    4.207266283844442,
                    4.446312674691089,
                    4.698941086052156,
                    4.965923214503363,
                    5.248074602497728,
                    5.54625712957911,
                    5.86138164514029,
                    6.194410750767818,
                    6.5463617406727534,
                    6.918309709189363,
                    7.311390834834173,
                    7.726805850957021,
                    8.165823713585922,
                    8.629785477669701,
                    9.120108393559097,
                    9.638290236239705,
                    10.18591388054117,
                    10.76465213629835,
                    11.37627285823431,
                    12.02264434617413,
                    12.705741052085418,
                    13.427649611378643,
                    14.190575216890926,
                    14.99684835502374,
                    15.848931924611142,
                    16.749428760264383,
                    17.70108958317422,
                    18.706821403658015,
                    19.76969640111862,
                    20.892961308540407,
                    22.080047330189014,
                    23.334580622810044,
                    24.66039337234341,
                    26.061535499988977,
                    27.54228703338169,
                    29.107171180666082,
                    30.760968147407112,
                    32.50872973854347,
                    34.3557947899875,
                    36.30780547701018,
                    38.37072454922792,
                    40.55085354483843,
                    42.85485203974392,
                    45.28975799036204,
                    47.863009232263806,
                    50.58246620031137,
                    53.45643593969714,
                    56.49369748123023,
                    59.70352865838366,
                    63.0957344480193,
                    66.68067692136219,
                    70.46930689671467,
                    74.47319739059888,
                    78.70457896950985,
                    83.17637711026708,
                    87.90225168308842,
                    92.89663867799364,
                    98.17479430199843,
                    103.75284158180126,
                    109.64781961431851,
                    115.87773561551262,
                    122.4616199265049,
                    129.41958414499862,
                    136.77288255958496,
                    144.5439770745928,
                    152.75660582380732,
                    161.4358556826487,
                    170.60823890031244,
                    180.301774085957,
                    190.54607179632484,
                    201.37242498623894,
                    212.81390459827134,
                    224.90546058357828,
                    237.68402866248783,
                    251.18864315095823,
                    265.4605561975542,
                    280.5433637951716,
                    296.48313895243456,
                    313.3285724315589,
                    331.1311214825914,
                    349.9451670283577,
                    369.8281797802666,
                    390.8408957924025,
                    413.0475019901619,
                    436.51583224016565,
                    461.31757456037906,
                    487.528490103386,
                    515.2286445817562,
                    544.5026528424208,
                    575.4399373371566,
                    608.1350012787176,
                    642.6877173170194,
                    679.2036326171843,
                    717.7942912713615,
                    758.5775750291835,
                    801.678063387679,
                    847.2274141405964,
                    895.3647655495937,
                    946.237161365793
                ],
                "output": [
                    0.0,
                    4.117768169652048e-05,
                    0.0,
                    0.0,
                    0.0,
                    0.0,
                    0.0,
                    0.0,
                    0.0,
                    0.0,
                    0.0,
                    0.0,
                    8.235536339304097e-05,
                    0.0,
                    0.0,
                    0.0,
                    0.0,
                    0.0,
                    0.00010294420424130121,
                    0.0,
                    0.0,
                    0.0,
                    0.0,
                    0.0001852995676343422,
                    0.0,
                    0.0,
                    0.0,
                    0.00012353304508956145,
                    0.0,
                    0.0,
                    8.235536339304097e-05,
                    0.0,
                    0.0,
                    0.00010294420424130121,
                    0.0,
                    6.176652254478072e-05,
                    0.0,
                    6.176652254478072e-05,
                    0.0,
                    0.00010294420424130121,
                    0.0,
                    2.058884084826024e-05,
                    0.00010294420424130121,
                    0.0,
                    2.058884084826024e-05,
                    6.176652254478072e-05,
                    6.176652254478072e-05,
                    8.235536339304097e-05,
                    8.235536339304097e-05,
                    2.058884084826024e-05,
                    0.00012353304508956145,
                    8.235536339304097e-05,
                    8.235536339304097e-05,
                    8.235536339304097e-05,
                    6.176652254478072e-05,
                    0.00010294420424130121,
                    6.176652254478072e-05,
                    0.00010294420424130121,
                    0.00010294420424130121,
                    0.00026765493102738315,
                    4.117768169652048e-05,
                    0.00012353304508956145,
                    4.117768169652048e-05,
                    0.00010294420424130121,
                    0.00016471072678608193,
                    0.00010294420424130121,
                    4.117768169652048e-05,
                    8.235536339304097e-05,
                    6.176652254478072e-05,
                    8.235536339304097e-05,
                    0.00012353304508956145,
                    6.176652254478072e-05,
                    6.176652254478072e-05,
                    6.176652254478072e-05,
                    2.058884084826024e-05,
                    6.176652254478072e-05,
                    2.058884084826024e-05,
                    4.117768169652048e-05,
                    4.117768169652048e-05,
                    4.117768169652048e-05,
                    2.058884084826024e-05,
                    4.117768169652048e-05,
                    8.235536339304097e-05,
                    2.058884084826024e-05,
                    0.0,
                    2.058884084826024e-05,
                    4.117768169652048e-05,
                    0.0,
                    4.117768169652048e-05,
                    2.058884084826024e-05,
                    0.0,
                    4.117768169652048e-05,
                    0.0,
                    4.117768169652048e-05,
                    0.0,
                    0.0,
                    2.058884084826024e-05,
                    0.0,
                    2.058884084826024e-05,
                    2.058884084826024e-05,
                    2.058884084826024e-05,
                    2.058884084826024e-05,
                    4.117768169652048e-05,
                    0.0,
                    4.117768169652048e-05,
                    4.117768169652048e-05,
                    4.117768169652048e-05,
                    2.058884084826024e-05,
                    0.0001441218859378217,
                    0.00016471072678608193,
                    8.235536339304097e-05,
                    0.0001441218859378217,
                    0.00026765493102738315,
                    0.00030883261272390367,
                    0.00039118797611694463,
                    0.0002470660901791229,
                    0.0003705991352686844,
                    0.0006382540662960676,
                    0.0005764875437512868,
                    0.0006588429071443277,
                    0.0007823759522338893,
                    0.000761787111385629,
                    0.0008647313156269302,
                    0.0012970969734403953,
                    0.0011735639283508338,
                    0.0016882849495573398,
                    0.0017294626312538604,
                    0.0023059501750051473,
                    0.002285361334156887,
                    0.0024912497426394895,
                    0.002985381922997735,
                    0.0033559810582664195,
                    0.004426600782375952,
                    0.004776611076796377,
                    0.005394276302244184,
                    0.006217829936174593,
                    0.008935556928144945,
                    0.010500308832612723,
                    0.01280625900761787,
                    0.017294626312538603,
                    0.020588840848260244,
                    0.024212476837554047,
                    0.028330245007206094,
                    0.033539221741815936,
                    0.03821288861437101,
                    0.042680667078443486,
                    0.04492485073090385,
                    0.04776611076796376,
                    0.05062795964587194,
                    0.04986617253448631,
                    0.04916615194564546,
                    0.04776611076796376,
                    0.04620135886349599,
                    0.04331892114473955,
                    0.03983940704138357,
                    0.03646283714226889,
                    0.0322627136092238,
                    0.028618488779081738,
                    0.025200741198270538,
                    0.02312126827259625,
                    0.01937409923821289,
                    0.015503397158739963,
                    0.014350422071237389,
                    0.013918056413423923,
                    0.011756228124356598,
                    0.010644430718550545,
                    0.008214947498455838,
                    0.007020794729256743,
                    0.006526662548898497,
                    0.005456042824788964,
                    0.0052295655754581016,
                    0.003561869466749022,
                    0.003150092649783817,
                    0.0025530162651842703,
                    0.0024706609017912293,
                    0.0024088943792464484,
                    0.0015029853819229977,
                    0.0016265184270125592,
                    0.0010294420424130121,
                    0.0011529750875025736,
                    0.0009470866790199712,
                    0.0008029647930821495,
                    0.0008647313156269302,
                    0.0007411982705373688,
                    0.0008029647930821495,
                    0.000761787111385629,
                    0.0003705991352686844,
                    0.0004941321803582458,
                    0.00039118797611694463,
                    0.00045295449866172534,
                    0.00030883261272390367,
                    0.00039118797611694463,
                    0.00026765493102738315,
                    0.0001852995676343422,
                    0.00022647724933086267,
                    0.00012353304508956145,
                    0.00012353304508956145,
                    0.00016471072678608193,
                    0.0001441218859378217,
                    8.235536339304097e-05,
                    8.235536339304097e-05,
                    8.235536339304097e-05,
                    0.0001441218859378217,
                    6.176652254478072e-05,
                    4.117768169652048e-05,
                    6.176652254478072e-05,
                    4.117768169652048e-05,
                    2.058884084826024e-05,
                    0.0,
                    4.117768169652048e-05,
                    4.117768169652048e-05,
                    0.0,
                    0.0,
                    0.0,
                    0.0,
                    0.0,
                    0.0,
                    0.0,
                    0.0,
                    0.0,
                    0.0,
                    0.0,
                    0.0,
                    0.0,
                    0.0,
                    0.0,
                    0.0,
                    0.0,
                    0.0,
                    0.0,
                    0.0,
                    0.0,
                    0.0,
                    0.0,
                    0.0,
                    0.0,
                    0.0,
                    0.0,
                    0.0,
                    0.0,
                    0.0,
                    0.0,
                    0.0,
                    0.0,
                    0.0,
                    0.0,
                    0.0,
                    0.0,
                    0.0,
                    0.0
                ]
            },
            {
                "x": 0.13223,
                "bin": [
                    0.001,
                    0.0010568175092136585,
                    0.001116863247780561,
                    0.0011803206356517297,
                    0.0012473835142429433,
                    0.0013182567385564075,
                    0.0013931568029453036,
                    0.0014723125024327193,
                    0.001555965631605075,
                    0.0016443717232149323,
                    0.0017378008287493763,
                    0.0018365383433483473,
                    0.0019408858775927793,
                    0.0020511621788255646,
                    0.002167704104819694,
                    0.0022908676527677724,
                    0.0024210290467361778,
                    0.0025585858869056452,
                    0.0027039583641088436,
                    0.0028575905433749467,
                    0.003019951720402016,
                    0.0031915378551007614,
                    0.003372873086588689,
                    0.0035645113342624426,
                    0.003767037989839089,
                    0.003981071705534973,
                    0.004207266283844442,
                    0.004446312674691089,
                    0.004698941086052156,
                    0.004965923214503363,
                    0.005248074602497723,
                    0.005546257129579105,
                    0.005861381645140285,
                    0.006194410750767812,
                    0.006546361740672747,
                    0.006918309709189363,
                    0.007311390834834172,
                    0.007726805850957022,
                    0.008165823713585922,
                    0.008629785477669702,
                    0.009120108393559097,
                    0.009638290236239706,
                    0.010185913880541169,
                    0.010764652136298349,
                    0.01137627285823431,
                    0.012022644346174132,
                    0.012705741052085419,
                    0.013427649611378642,
                    0.014190575216890926,
                    0.014996848355023733,
                    0.015848931924611134,
                    0.016749428760264373,
                    0.01770108958317421,
                    0.018706821403658005,
                    0.01976969640111861,
                    0.020892961308540396,
                    0.022080047330189003,
                    0.023334580622810033,
                    0.0246603933723434,
                    0.02606153549998895,
                    0.02754228703338166,
                    0.029107171180666053,
                    0.03076096814740708,
                    0.032508729738543435,
                    0.034355794789987466,
                    0.03630780547701014,
                    0.03837072454922788,
                    0.040550853544838394,
                    0.042854852039743964,
                    0.04528975799036209,
                    0.047863009232263824,
                    0.0505824662003114,
                    0.053456435939697164,
                    0.05649369748123025,
                    0.059703528658383694,
                    0.06309573444801933,
                    0.06668067692136222,
                    0.07046930689671471,
                    0.07447319739059892,
                    0.07870457896950989,
                    0.08317637711026708,
                    0.08790225168308842,
                    0.09289663867799362,
                    0.09817479430199844,
                    0.10375284158180126,
                    0.1096478196143185,
                    0.11587773561551262,
                    0.1224616199265049,
                    0.12941958414499863,
                    0.13677288255958495,
                    0.1445439770745928,
                    0.15275660582380732,
                    0.1614358556826487,
                    0.17060823890031243,
                    0.180301774085957,
                    0.19054607179632482,
                    0.20137242498623895,
                    0.21281390459827113,
                    0.22490546058357805,
                    0.23768402866248758,
                    0.25118864315095796,
                    0.2654605561975539,
                    0.2805433637951713,
                    0.2964831389524342,
                    0.31332857243155854,
                    0.3311311214825911,
                    0.3499451670283573,
                    0.3698281797802663,
                    0.3908408957924021,
                    0.41304750199016144,
                    0.4365158322401661,
                    0.46131757456037953,
                    0.4875284901033865,
                    0.5152286445817567,
                    0.5445026528424215,
                    0.5754399373371573,
                    0.6081350012787182,
                    0.64268771731702,
                    0.6792036326171843,
                    0.7177942912713615,
                    0.7585775750291835,
                    0.801678063387679,
                    0.8472274141405963,
                    0.8953647655495938,
                    0.946237161365793,
                    1.0,
                    1.0568175092136585,
                    1.1168632477805611,
                    1.1803206356517297,
                    1.2473835142429432,
                    1.3182567385564075,
                    1.3931568029453036,
                    1.4723125024327193,
                    1.555965631605075,
                    1.6443717232149324,
                    1.7378008287493762,
                    1.8365383433483473,
                    1.9408858775927793,
                    2.051162178825567,
                    2.167704104819694,
                    2.2908676527677723,
                    2.4210290467361775,
                    2.5585858869056453,
                    2.703958364108843,
                    2.8575905433749464,
                    3.019951720402016,
                    3.1915378551007616,
                    3.372873086588689,
                    3.5645113342624426,
                    3.767037989839089,
                    3.981071705534973,
                    4.207266283844442,
                    4.446312674691089,
                    4.698941086052156,
                    4.965923214503363,
                    5.248074602497728,
                    5.54625712957911,
                    5.86138164514029,
                    6.194410750767818,
                    6.5463617406727534,
                    6.918309709189363,
                    7.311390834834173,
                    7.726805850957021,
                    8.165823713585922,
                    8.629785477669701,
                    9.120108393559097,
                    9.638290236239705,
                    10.18591388054117,
                    10.76465213629835,
                    11.37627285823431,
                    12.02264434617413,
                    12.705741052085418,
                    13.427649611378643,
                    14.190575216890926,
                    14.99684835502374,
                    15.848931924611142,
                    16.749428760264383,
                    17.70108958317422,
                    18.706821403658015,
                    19.76969640111862,
                    20.892961308540407,
                    22.080047330189014,
                    23.334580622810044,
                    24.66039337234341,
                    26.061535499988977,
                    27.54228703338169,
                    29.107171180666082,
                    30.760968147407112,
                    32.50872973854347,
                    34.3557947899875,
                    36.30780547701018,
                    38.37072454922792,
                    40.55085354483843,
                    42.85485203974392,
                    45.28975799036204,
                    47.863009232263806,
                    50.58246620031137,
                    53.45643593969714,
                    56.49369748123023,
                    59.70352865838366,
                    63.0957344480193,
                    66.68067692136219,
                    70.46930689671467,
                    74.47319739059888,
                    78.70457896950985,
                    83.17637711026708,
                    87.90225168308842,
                    92.89663867799364,
                    98.17479430199843,
                    103.75284158180126,
                    109.64781961431851,
                    115.87773561551262,
                    122.4616199265049,
                    129.41958414499862,
                    136.77288255958496,
                    144.5439770745928,
                    152.75660582380732,
                    161.4358556826487,
                    170.60823890031244,
                    180.301774085957,
                    190.54607179632484,
                    201.37242498623894,
                    212.81390459827134,
                    224.90546058357828,
                    237.68402866248783,
                    251.18864315095823,
                    265.4605561975542,
                    280.5433637951716,
                    296.48313895243456,
                    313.3285724315589,
                    331.1311214825914,
                    349.9451670283577,
                    369.8281797802666,
                    390.8408957924025,
                    413.0475019901619,
                    436.51583224016565,
                    461.31757456037906,
                    487.528490103386,
                    515.2286445817562,
                    544.5026528424208,
                    575.4399373371566,
                    608.1350012787176,
                    642.6877173170194,
                    679.2036326171843,
                    717.7942912713615,
                    758.5775750291835,
                    801.678063387679,
                    847.2274141405964,
                    895.3647655495937,
                    946.237161365793
                ],
                "output": [
                    0.0,
                    8.607148236610505e-05,
                    0.0,
                    0.0,
                    0.0,
                    0.0,
                    0.0,
                    0.0,
                    0.0,
                    0.0,
                    0.0,
                    0.0,
                    0.00010758935295763132,
                    0.0,
                    0.0,
                    0.0,
                    0.0,
                    0.0,
                    6.45536117745788e-05,
                    0.0,
                    0.0,
                    0.0,
                    0.0,
                    0.00019366083532373635,
                    0.0,
                    0.0,
                    0.0,
                    0.00010758935295763132,
                    0.0,
                    0.0,
                    6.45536117745788e-05,
                    0.0,
                    0.0,
                    0.0001291072235491576,
                    0.0,
                    8.607148236610505e-05,
                    0.0,
                    0.00015062509414068384,
                    0.0,
                    8.607148236610505e-05,
                    0.0,
                    0.00010758935295763132,
                    6.45536117745788e-05,
                    0.0,
                    8.607148236610505e-05,
                    0.00010758935295763132,
                    6.45536117745788e-05,
                    0.00010758935295763132,
                    4.3035741183052525e-05,
                    6.45536117745788e-05,
                    0.00015062509414068384,
                    0.00015062509414068384,
                    4.3035741183052525e-05,
                    0.0001291072235491576,
                    6.45536117745788e-05,
                    8.607148236610505e-05,
                    4.3035741183052525e-05,
                    0.00015062509414068384,
                    8.607148236610505e-05,
                    0.00010758935295763132,
                    0.0001291072235491576,
                    2.1517870591526262e-05,
                    0.00010758935295763132,
                    6.45536117745788e-05,
                    4.3035741183052525e-05,
                    0.0001721429647322101,
                    0.0001291072235491576,
                    0.00015062509414068384,
                    0.00019366083532373635,
                    6.45536117745788e-05,
                    0.0002582144470983152,
                    0.00015062509414068384,
                    6.45536117745788e-05,
                    8.607148236610505e-05,
                    8.607148236610505e-05,
                    0.00019366083532373635,
                    0.00010758935295763132,
                    0.00010758935295763132,
                    0.0002366965765067889,
                    0.00010758935295763132,
                    0.0001291072235491576,
                    8.607148236610505e-05,
                    0.0001291072235491576,
                    0.0001721429647322101,
                    0.00021517870591526264,
                    0.0002582144470983152,
                    0.00021517870591526264,
                    0.0005809825059712091,
                    0.00019366083532373635,
                    0.0004733931530135778,
                    0.0005164288941966304,
                    0.0003873216706474727,
                    0.0006025003765627354,
                    0.0006670539883373141,
                    0.0007531254707034192,
                    0.0012695543649000494,
                    0.0009252684354356293,
                    0.0010974114001678394,
                    0.0015708045531814172,
                    0.0011404471413508919,
                    0.001312590106083102,
                    0.0016568760355475222,
                    0.0015062509414068383,
                    0.0015923224237729434,
                    0.0016999117767305747,
                    0.0018505368708712586,
                    0.001979644094420416,
                    0.0016353581649559959,
                    0.0023454478944763624,
                    0.0026682159533492566,
                    0.002625180212166204,
                    0.002775805306306888,
                    0.0028403589180814666,
                    0.0033137520710950445,
                    0.0031631269769543608,
                    0.0034858950358272545,
                    0.003765627353517096,
                    0.003937770318249306,
                    0.004411163471262884,
                    0.004626342177178147,
                    0.004626342177178147,
                    0.005551610612613776,
                    0.006283218212725669,
                    0.006649022012781615,
                    0.007638844059991823,
                    0.00817679082477998,
                    0.010070363436834292,
                    0.012050007531254707,
                    0.013255008284380178,
                    0.01607384933187012,
                    0.018612958061670216,
                    0.021431799109160158,
                    0.026380909345211197,
                    0.029501000580982505,
                    0.032836270522669075,
                    0.03608546898198954,
                    0.03838788113528285,
                    0.04120672218277279,
                    0.04217502635939147,
                    0.040539668194435476,
                    0.04353065220665763,
                    0.04195984765347621,
                    0.04002323930023885,
                    0.03767779140576249,
                    0.03576270092311665,
                    0.033653949605147074,
                    0.030383233275235084,
                    0.029049125298560456,
                    0.02422912228605857,
                    0.022550728379919522,
                    0.01900027973231769,
                    0.018096529167473587,
                    0.01605233146127859,
                    0.014137240978632755,
                    0.012566436425451338,
                    0.011619650119424181,
                    0.010027327695651239,
                    0.008822326942525768,
                    0.007251522389344351,
                    0.007186968777569772,
                    0.006175628859768037,
                    0.0053579497772900395,
                    0.004820003012501883,
                    0.004066877541798464,
                    0.003679555871150991,
                    0.0032707163299119917,
                    0.002625180212166204,
                    0.002689733823940783,
                    0.0021517870591526264,
                    0.0018505368708712586,
                    0.0017644653885051536,
                    0.0012695543649000494,
                    0.0011189292707593657,
                    0.0011404471413508919,
                    0.0007100897295203667,
                    0.0007746433412949454,
                    0.0007100897295203667,
                    0.0005809825059712091,
                    0.0005379467647881566,
                    0.000494911023605104,
                    0.00032276805887289394,
                    0.00032276805887289394,
                    0.00019366083532373635,
                    0.0003012501882813677,
                    0.00032276805887289394,
                    0.00021517870591526264,
                    0.00015062509414068384,
                    0.00015062509414068384,
                    0.00015062509414068384,
                    0.00019366083532373635,
                    0.00010758935295763132,
                    8.607148236610505e-05,
                    0.0001291072235491576,
                    6.45536117745788e-05,
                    0.00010758935295763132,
                    0.00010758935295763132,
                    6.45536117745788e-05,
                    0.00010758935295763132,
                    4.3035741183052525e-05,
                    0.0,
                    4.3035741183052525e-05,
                    0.0,
                    4.3035741183052525e-05,
                    4.3035741183052525e-05,
                    0.0,
                    0.0,
                    0.0,
                    2.1517870591526262e-05,
                    0.0,
                    0.0,
                    2.1517870591526262e-05,
                    0.0,
                    0.0,
                    0.0,
                    0.0,
                    0.0,
                    0.0,
                    0.0,
                    0.0,
                    0.0,
                    0.0,
                    0.0,
                    0.0,
                    0.0,
                    0.0,
                    0.0,
                    0.0,
                    0.0,
                    0.0,
                    0.0,
                    0.0,
                    0.0,
                    0.0,
                    0.0,
                    0.0,
                    0.0,
                    0.0,
                    0.0,
                    0.0,
                    0.0,
                    0.0,
                    0.0,
                    0.0,
                    0.0,
                    0.0,
                    0.0,
                    0.0,
                    0.0,
                    0.0,
                    0.0
                ]
            },
            {
                "x": 0.278154,
                "bin": [
                    0.001,
                    0.0010568175092136585,
                    0.001116863247780561,
                    0.0011803206356517297,
                    0.0012473835142429433,
                    0.0013182567385564075,
                    0.0013931568029453036,
                    0.0014723125024327193,
                    0.001555965631605075,
                    0.0016443717232149323,
                    0.0017378008287493763,
                    0.0018365383433483473,
                    0.0019408858775927793,
                    0.0020511621788255646,
                    0.002167704104819694,
                    0.0022908676527677724,
                    0.0024210290467361778,
                    0.0025585858869056452,
                    0.0027039583641088436,
                    0.0028575905433749467,
                    0.003019951720402016,
                    0.0031915378551007614,
                    0.003372873086588689,
                    0.0035645113342624426,
                    0.003767037989839089,
                    0.003981071705534973,
                    0.004207266283844442,
                    0.004446312674691089,
                    0.004698941086052156,
                    0.004965923214503363,
                    0.005248074602497723,
                    0.005546257129579105,
                    0.005861381645140285,
                    0.006194410750767812,
                    0.006546361740672747,
                    0.006918309709189363,
                    0.007311390834834172,
                    0.007726805850957022,
                    0.008165823713585922,
                    0.008629785477669702,
                    0.009120108393559097,
                    0.009638290236239706,
                    0.010185913880541169,
                    0.010764652136298349,
                    0.01137627285823431,
                    0.012022644346174132,
                    0.012705741052085419,
                    0.013427649611378642,
                    0.014190575216890926,
                    0.014996848355023733,
                    0.015848931924611134,
                    0.016749428760264373,
                    0.01770108958317421,
                    0.018706821403658005,
                    0.01976969640111861,
                    0.020892961308540396,
                    0.022080047330189003,
                    0.023334580622810033,
                    0.0246603933723434,
                    0.02606153549998895,
                    0.02754228703338166,
                    0.029107171180666053,
                    0.03076096814740708,
                    0.032508729738543435,
                    0.034355794789987466,
                    0.03630780547701014,
                    0.03837072454922788,
                    0.040550853544838394,
                    0.042854852039743964,
                    0.04528975799036209,
                    0.047863009232263824,
                    0.0505824662003114,
                    0.053456435939697164,
                    0.05649369748123025,
                    0.059703528658383694,
                    0.06309573444801933,
                    0.06668067692136222,
                    0.07046930689671471,
                    0.07447319739059892,
                    0.07870457896950989,
                    0.08317637711026708,
                    0.08790225168308842,
                    0.09289663867799362,
                    0.09817479430199844,
                    0.10375284158180126,
                    0.1096478196143185,
                    0.11587773561551262,
                    0.1224616199265049,
                    0.12941958414499863,
                    0.13677288255958495,
                    0.1445439770745928,
                    0.15275660582380732,
                    0.1614358556826487,
                    0.17060823890031243,
                    0.180301774085957,
                    0.19054607179632482,
                    0.20137242498623895,
                    0.21281390459827113,
                    0.22490546058357805,
                    0.23768402866248758,
                    0.25118864315095796,
                    0.2654605561975539,
                    0.2805433637951713,
                    0.2964831389524342,
                    0.31332857243155854,
                    0.3311311214825911,
                    0.3499451670283573,
                    0.3698281797802663,
                    0.3908408957924021,
                    0.41304750199016144,
                    0.4365158322401661,
                    0.46131757456037953,
                    0.4875284901033865,
                    0.5152286445817567,
                    0.5445026528424215,
                    0.5754399373371573,
                    0.6081350012787182,
                    0.64268771731702,
                    0.6792036326171843,
                    0.7177942912713615,
                    0.7585775750291835,
                    0.801678063387679,
                    0.8472274141405963,
                    0.8953647655495938,
                    0.946237161365793,
                    1.0,
                    1.0568175092136585,
                    1.1168632477805611,
                    1.1803206356517297,
                    1.2473835142429432,
                    1.3182567385564075,
                    1.3931568029453036,
                    1.4723125024327193,
                    1.555965631605075,
                    1.6443717232149324,
                    1.7378008287493762,
                    1.8365383433483473,
                    1.9408858775927793,
                    2.051162178825567,
                    2.167704104819694,
                    2.2908676527677723,
                    2.4210290467361775,
                    2.5585858869056453,
                    2.703958364108843,
                    2.8575905433749464,
                    3.019951720402016,
                    3.1915378551007616,
                    3.372873086588689,
                    3.5645113342624426,
                    3.767037989839089,
                    3.981071705534973,
                    4.207266283844442,
                    4.446312674691089,
                    4.698941086052156,
                    4.965923214503363,
                    5.248074602497728,
                    5.54625712957911,
                    5.86138164514029,
                    6.194410750767818,
                    6.5463617406727534,
                    6.918309709189363,
                    7.311390834834173,
                    7.726805850957021,
                    8.165823713585922,
                    8.629785477669701,
                    9.120108393559097,
                    9.638290236239705,
                    10.18591388054117,
                    10.76465213629835,
                    11.37627285823431,
                    12.02264434617413,
                    12.705741052085418,
                    13.427649611378643,
                    14.190575216890926,
                    14.99684835502374,
                    15.848931924611142,
                    16.749428760264383,
                    17.70108958317422,
                    18.706821403658015,
                    19.76969640111862,
                    20.892961308540407,
                    22.080047330189014,
                    23.334580622810044,
                    24.66039337234341,
                    26.061535499988977,
                    27.54228703338169,
                    29.107171180666082,
                    30.760968147407112,
                    32.50872973854347,
                    34.3557947899875,
                    36.30780547701018,
                    38.37072454922792,
                    40.55085354483843,
                    42.85485203974392,
                    45.28975799036204,
                    47.863009232263806,
                    50.58246620031137,
                    53.45643593969714,
                    56.49369748123023,
                    59.70352865838366,
                    63.0957344480193,
                    66.68067692136219,
                    70.46930689671467,
                    74.47319739059888,
                    78.70457896950985,
                    83.17637711026708,
                    87.90225168308842,
                    92.89663867799364,
                    98.17479430199843,
                    103.75284158180126,
                    109.64781961431851,
                    115.87773561551262,
                    122.4616199265049,
                    129.41958414499862,
                    136.77288255958496,
                    144.5439770745928,
                    152.75660582380732,
                    161.4358556826487,
                    170.60823890031244,
                    180.301774085957,
                    190.54607179632484,
                    201.37242498623894,
                    212.81390459827134,
                    224.90546058357828,
                    237.68402866248783,
                    251.18864315095823,
                    265.4605561975542,
                    280.5433637951716,
                    296.48313895243456,
                    313.3285724315589,
                    331.1311214825914,
                    349.9451670283577,
                    369.8281797802666,
                    390.8408957924025,
                    413.0475019901619,
                    436.51583224016565,
                    461.31757456037906,
                    487.528490103386,
                    515.2286445817562,
                    544.5026528424208,
                    575.4399373371566,
                    608.1350012787176,
                    642.6877173170194,
                    679.2036326171843,
                    717.7942912713615,
                    758.5775750291835,
                    801.678063387679,
                    847.2274141405964,
                    895.3647655495937,
                    946.237161365793
                ],
                "output": [
                    0.0,
                    0.0001067440917145236,
                    0.0,
                    0.0,
                    0.0,
                    0.0,
                    0.0,
                    0.0,
                    0.0,
                    0.0,
                    0.0,
                    0.0,
                    0.00023483700177195192,
                    0.0,
                    0.0,
                    0.0,
                    0.0,
                    0.0,
                    0.00014944172840033305,
                    0.0,
                    0.0,
                    0.0,
                    0.0,
                    0.00014944172840033305,
                    0.0,
                    0.0,
                    0.0,
                    0.0001921393650861425,
                    0.0,
                    0.0,
                    0.00014944172840033305,
                    0.0,
                    0.0,
                    0.000384278730172285,
                    0.0,
                    0.00025618582011485664,
                    0.0,
                    0.00017079054674323777,
                    0.0,
                    0.00017079054674323777,
                    0.0,
                    0.00023483700177195192,
                    0.00014944172840033305,
                    0.0,
                    0.00025618582011485664,
                    0.00012809291005742832,
                    0.00012809291005742832,
                    0.00017079054674323777,
                    0.00014944172840033305,
                    0.00025618582011485664,
                    0.00017079054674323777,
                    0.00023483700177195192,
                    0.0002134881834290472,
                    0.00017079054674323777,
                    0.00023483700177195192,
                    0.00046967400354390383,
                    0.00023483700177195192,
                    0.00046967400354390383,
                    0.0001921393650861425,
                    0.00034158109348647554,
                    0.0004269763668580944,
                    0.0005123716402297133,
                    0.0006831621869729511,
                    0.00046967400354390383,
                    0.00046967400354390383,
                    0.0010033944621165218,
                    0.0005764180952584274,
                    0.0008966503704019983,
                    0.0007472086420016652,
                    0.0005550692769155227,
                    0.0011528361905168549,
                    0.0010460920988023313,
                    0.0009179991887449029,
                    0.0015157661023462352,
                    0.0016652078307465683,
                    0.001302277918917188,
                    0.0016225101940607587,
                    0.0012168826455455691,
                    0.0017933007408039965,
                    0.0018786960141756153,
                    0.002070835379261758,
                    0.0023270211993766145,
                    0.002775346384577614,
                    0.002284323562690805,
                    0.002689951111205995,
                    0.003373113298178946,
                    0.002988834568006661,
                    0.003714694391665421,
                    0.003736043210008326,
                    0.0036292991182938026,
                    0.00456864712538161,
                    0.00420571721355223,
                    0.0037787408466941354,
                    0.004654042398753229,
                    0.005145065220640037,
                    0.006041715591042036,
                    0.005721483315898465,
                    0.006682180141329178,
                    0.007002412416472748,
                    0.008646271428876412,
                    0.009564270617621315,
                    0.009735061164364553,
                    0.011677803633568882,
                    0.011421617813454025,
                    0.014687987019918447,
                    0.015456544480263018,
                    0.01605431139386435,
                    0.018061100318097392,
                    0.019769005785529772,
                    0.020430819154159816,
                    0.02418821118251105,
                    0.025212954462970474,
                    0.02677141820200252,
                    0.028372579577720373,
                    0.031126577143955083,
                    0.030016438590124036,
                    0.03178839051258513,
                    0.03225806451612903,
                    0.03291987788475908,
                    0.031468158237441556,
                    0.03315471488653103,
                    0.03217266924275741,
                    0.03225806451612903,
                    0.029397322858179798,
                    0.02826583548600585,
                    0.024572489912683335,
                    0.02542644264639952,
                    0.02248030571507867,
                    0.019640912875472344,
                    0.019149890053585535,
                    0.016886915309237634,
                    0.01528575393351978,
                    0.013834034286202258,
                    0.013513802011058687,
                    0.011656454815225977,
                    0.010354176896308789,
                    0.010119339894536837,
                    0.00841143442710446,
                    0.007045110053158558,
                    0.0072372494182447004,
                    0.006233854956128178,
                    0.005892273862641703,
                    0.005977669136013322,
                    0.005081018765611323,
                    0.004184368395209325,
                    0.004355158941952563,
                    0.004312461305266754,
                    0.0037573920283512307,
                    0.0029461369313208514,
                    0.003052881023035375,
                    0.0024124164727482335,
                    0.002156230652633377,
                    0.0018573471958327106,
                    0.0014090220106317114,
                    0.001750603104118187,
                    0.0013449755556029974,
                    0.0009179991887449029,
                    0.0010247432804594266,
                    0.0010247432804594266,
                    0.0006191157319442369,
                    0.0007899062786874746,
                    0.0004056275485151897,
                    0.0005123716402297133,
                    0.000384278730172285,
                    0.00023483700177195192,
                    0.0001921393650861425,
                    0.0002134881834290472,
                    0.00025618582011485664,
                    0.0002988834568006661,
                    0.00023483700177195192,
                    0.0002134881834290472,
                    0.00025618582011485664,
                    0.0001921393650861425,
                    0.0001067440917145236,
                    4.269763668580944e-05,
                    0.0001067440917145236,
                    4.269763668580944e-05,
                    8.539527337161889e-05,
                    4.269763668580944e-05,
                    6.404645502871416e-05,
                    8.539527337161889e-05,
                    6.404645502871416e-05,
                    6.404645502871416e-05,
                    8.539527337161889e-05,
                    2.134881834290472e-05,
                    2.134881834290472e-05,
                    2.134881834290472e-05,
                    2.134881834290472e-05,
                    2.134881834290472e-05,
                    0.0,
                    6.404645502871416e-05,
                    2.134881834290472e-05,
                    0.0,
                    0.0,
                    0.0,
                    0.0,
                    0.0,
                    2.134881834290472e-05,
                    0.0,
                    0.0,
                    0.0,
                    0.0,
                    0.0,
                    0.0,
                    0.0,
                    0.0,
                    0.0,
                    0.0,
                    0.0,
                    0.0,
                    0.0,
                    0.0,
                    0.0,
                    0.0,
                    0.0,
                    0.0,
                    0.0,
                    0.0,
                    0.0,
                    0.0,
                    0.0,
                    0.0,
                    0.0,
                    0.0,
                    0.0,
                    0.0,
                    0.0,
                    0.0,
                    0.0,
                    0.0,
                    0.0,
                    0.0,
                    0.0,
                    0.0,
                    0.0,
                    0.0,
                    0.0,
                    0.0,
                    0.0,
                    0.0,
                    0.0,
                    0.0,
                    0.0,
                    0.0,
                    0.0,
                    0.0,
                    0.0,
                    0.0,
                    0.0,
                    0.0
                ]
            },
            {
                "x": 0.437547,
                "bin": [
                    0.001,
                    0.0010568175092136585,
                    0.001116863247780561,
                    0.0011803206356517297,
                    0.0012473835142429433,
                    0.0013182567385564075,
                    0.0013931568029453036,
                    0.0014723125024327193,
                    0.001555965631605075,
                    0.0016443717232149323,
                    0.0017378008287493763,
                    0.0018365383433483473,
                    0.0019408858775927793,
                    0.0020511621788255646,
                    0.002167704104819694,
                    0.0022908676527677724,
                    0.0024210290467361778,
                    0.0025585858869056452,
                    0.0027039583641088436,
                    0.0028575905433749467,
                    0.003019951720402016,
                    0.0031915378551007614,
                    0.003372873086588689,
                    0.0035645113342624426,
                    0.003767037989839089,
                    0.003981071705534973,
                    0.004207266283844442,
                    0.004446312674691089,
                    0.004698941086052156,
                    0.004965923214503363,
                    0.005248074602497723,
                    0.005546257129579105,
                    0.005861381645140285,
                    0.006194410750767812,
                    0.006546361740672747,
                    0.006918309709189363,
                    0.007311390834834172,
                    0.007726805850957022,
                    0.008165823713585922,
                    0.008629785477669702,
                    0.009120108393559097,
                    0.009638290236239706,
                    0.010185913880541169,
                    0.010764652136298349,
                    0.01137627285823431,
                    0.012022644346174132,
                    0.012705741052085419,
                    0.013427649611378642,
                    0.014190575216890926,
                    0.014996848355023733,
                    0.015848931924611134,
                    0.016749428760264373,
                    0.01770108958317421,
                    0.018706821403658005,
                    0.01976969640111861,
                    0.020892961308540396,
                    0.022080047330189003,
                    0.023334580622810033,
                    0.0246603933723434,
                    0.02606153549998895,
                    0.02754228703338166,
                    0.029107171180666053,
                    0.03076096814740708,
                    0.032508729738543435,
                    0.034355794789987466,
                    0.03630780547701014,
                    0.03837072454922788,
                    0.040550853544838394,
                    0.042854852039743964,
                    0.04528975799036209,
                    0.047863009232263824,
                    0.0505824662003114,
                    0.053456435939697164,
                    0.05649369748123025,
                    0.059703528658383694,
                    0.06309573444801933,
                    0.06668067692136222,
                    0.07046930689671471,
                    0.07447319739059892,
                    0.07870457896950989,
                    0.08317637711026708,
                    0.08790225168308842,
                    0.09289663867799362,
                    0.09817479430199844,
                    0.10375284158180126,
                    0.1096478196143185,
                    0.11587773561551262,
                    0.1224616199265049,
                    0.12941958414499863,
                    0.13677288255958495,
                    0.1445439770745928,
                    0.15275660582380732,
                    0.1614358556826487,
                    0.17060823890031243,
                    0.180301774085957,
                    0.19054607179632482,
                    0.20137242498623895,
                    0.21281390459827113,
                    0.22490546058357805,
                    0.23768402866248758,
                    0.25118864315095796,
                    0.2654605561975539,
                    0.2805433637951713,
                    0.2964831389524342,
                    0.31332857243155854,
                    0.3311311214825911,
                    0.3499451670283573,
                    0.3698281797802663,
                    0.3908408957924021,
                    0.41304750199016144,
                    0.4365158322401661,
                    0.46131757456037953,
                    0.4875284901033865,
                    0.5152286445817567,
                    0.5445026528424215,
                    0.5754399373371573,
                    0.6081350012787182,
                    0.64268771731702,
                    0.6792036326171843,
                    0.7177942912713615,
                    0.7585775750291835,
                    0.801678063387679,
                    0.8472274141405963,
                    0.8953647655495938,
                    0.946237161365793,
                    1.0,
                    1.0568175092136585,
                    1.1168632477805611,
                    1.1803206356517297,
                    1.2473835142429432,
                    1.3182567385564075,
                    1.3931568029453036,
                    1.4723125024327193,
                    1.555965631605075,
                    1.6443717232149324,
                    1.7378008287493762,
                    1.8365383433483473,
                    1.9408858775927793,
                    2.051162178825567,
                    2.167704104819694,
                    2.2908676527677723,
                    2.4210290467361775,
                    2.5585858869056453,
                    2.703958364108843,
                    2.8575905433749464,
                    3.019951720402016,
                    3.1915378551007616,
                    3.372873086588689,
                    3.5645113342624426,
                    3.767037989839089,
                    3.981071705534973,
                    4.207266283844442,
                    4.446312674691089,
                    4.698941086052156,
                    4.965923214503363,
                    5.248074602497728,
                    5.54625712957911,
                    5.86138164514029,
                    6.194410750767818,
                    6.5463617406727534,
                    6.918309709189363,
                    7.311390834834173,
                    7.726805850957021,
                    8.165823713585922,
                    8.629785477669701,
                    9.120108393559097,
                    9.638290236239705,
                    10.18591388054117,
                    10.76465213629835,
                    11.37627285823431,
                    12.02264434617413,
                    12.705741052085418,
                    13.427649611378643,
                    14.190575216890926,
                    14.99684835502374,
                    15.848931924611142,
                    16.749428760264383,
                    17.70108958317422,
                    18.706821403658015,
                    19.76969640111862,
                    20.892961308540407,
                    22.080047330189014,
                    23.334580622810044,
                    24.66039337234341,
                    26.061535499988977,
                    27.54228703338169,
                    29.107171180666082,
                    30.760968147407112,
                    32.50872973854347,
                    34.3557947899875,
                    36.30780547701018,
                    38.37072454922792,
                    40.55085354483843,
                    42.85485203974392,
                    45.28975799036204,
                    47.863009232263806,
                    50.58246620031137,
                    53.45643593969714,
                    56.49369748123023,
                    59.70352865838366,
                    63.0957344480193,
                    66.68067692136219,
                    70.46930689671467,
                    74.47319739059888,
                    78.70457896950985,
                    83.17637711026708,
                    87.90225168308842,
                    92.89663867799364,
                    98.17479430199843,
                    103.75284158180126,
                    109.64781961431851,
                    115.87773561551262,
                    122.4616199265049,
                    129.41958414499862,
                    136.77288255958496,
                    144.5439770745928,
                    152.75660582380732,
                    161.4358556826487,
                    170.60823890031244,
                    180.301774085957,
                    190.54607179632484,
                    201.37242498623894,
                    212.81390459827134,
                    224.90546058357828,
                    237.68402866248783,
                    251.18864315095823,
                    265.4605561975542,
                    280.5433637951716,
                    296.48313895243456,
                    313.3285724315589,
                    331.1311214825914,
                    349.9451670283577,
                    369.8281797802666,
                    390.8408957924025,
                    413.0475019901619,
                    436.51583224016565,
                    461.31757456037906,
                    487.528490103386,
                    515.2286445817562,
                    544.5026528424208,
                    575.4399373371566,
                    608.1350012787176,
                    642.6877173170194,
                    679.2036326171843,
                    717.7942912713615,
                    758.5775750291835,
                    801.678063387679,
                    847.2274141405964,
                    895.3647655495937,
                    946.237161365793
                ],
                "output": [
                    0.0,
                    0.0019075600771794423,
                    0.0,
                    0.0,
                    0.0,
                    0.0,
                    0.0,
                    0.0,
                    0.0,
                    0.0,
                    0.0,
                    0.0,
                    0.0021706718119628137,
                    0.0,
                    0.0,
                    0.0,
                    0.0,
                    0.0,
                    0.0023022276793544993,
                    0.0,
                    0.0,
                    0.0,
                    0.0,
                    0.0021925977898614277,
                    0.0,
                    0.0,
                    0.0,
                    0.0019075600771794423,
                    0.0,
                    0.0,
                    0.0020171899666725137,
                    0.0,
                    0.0,
                    0.0021706718119628137,
                    0.0,
                    0.0021487458340641993,
                    0.0,
                    0.0022583757235572705,
                    0.0,
                    0.002674969303630942,
                    0.0,
                    0.002104893878266971,
                    0.002762673215225399,
                    0.0,
                    0.0024776355025434133,
                    0.0027188212594281705,
                    0.0023460796351517277,
                    0.002433783546746185,
                    0.0023899315909489565,
                    0.0032888966847921417,
                    0.0023241536572531133,
                    0.0025653394141378705,
                    0.0026311173478337133,
                    0.0024995614804420277,
                    0.002543413436239256,
                    0.00532801262936327,
                    0.0023899315909489565,
                    0.005722680231538327,
                    0.0030257849500087705,
                    0.005086826872478512,
                    0.006336607612699527,
                    0.005876162076828627,
                    0.0059638659884230835,
                    0.0058103841431327834,
                    0.006402385546395369,
                    0.008901947026837397,
                    0.006490089457989827,
                    0.009800912120680582,
                    0.010064023855463953,
                    0.006906683038063498,
                    0.01368181020873531,
                    0.00988861603227504,
                    0.011072618838800211,
                    0.014493071390984038,
                    0.012980178915979653,
                    0.014186107700403438,
                    0.01723381862831082,
                    0.014076477810910367,
                    0.018680933169619364,
                    0.017343448517803894,
                    0.019645676197158395,
                    0.015611296263813365,
                    0.022934572881950534,
                    0.019360638484476406,
                    0.022671461147167164,
                    0.02148745834064199,
                    0.024732503069636907,
                    0.023000350815646376,
                    0.02295649885984915,
                    0.02317575863883529,
                    0.024885984914927207,
                    0.024074723732678476,
                    0.022123311699701807,
                    0.02363620417470619,
                    0.02302227679354499,
                    0.02409664971057709,
                    0.021991755832310122,
                    0.022474127346079634,
                    0.02238642343448518,
                    0.020281529556218206,
                    0.019251008594983337,
                    0.018220487633748464,
                    0.01854937730222768,
                    0.016181371689177337,
                    0.016641817225048237,
                    0.013813366076126996,
                    0.01379144009822838,
                    0.012388177512717067,
                    0.012475881424311525,
                    0.010524469391334853,
                    0.010261357656551482,
                    0.00907735485002631,
                    0.00820031573408174,
                    0.007761796176109455,
                    0.006314681634800912,
                    0.005985791966321698,
                    0.00635853359059814,
                    0.00532801262936327,
                    0.004801789159796527,
                    0.004187861778635327,
                    0.004056305911243642,
                    0.0032450447289949134,
                    0.0029600070163129277,
                    0.0031354148395018417,
                    0.002587265392036485,
                    0.002587265392036485,
                    0.0026311173478337133,
                    0.0021925977898614277,
                    0.0017760042097877565,
                    0.0018856340992808279,
                    0.0014690405192071567,
                    0.001184002806525171,
                    0.0011182248728293283,
                    0.0014690405192071567,
                    0.001030520961234871,
                    0.0010962988949307138,
                    0.0010085949833362568,
                    0.0009208910717417996,
                    0.0006577793369584283,
                    0.0007016312927556569,
                    0.0004823715137695141,
                    0.0003727416242764427,
                    0.0004823715137695141,
                    0.0007016312927556569,
                    0.00032888966847921416,
                    0.00024118575688475706,
                    0.0001973338010875285,
                    0.00024118575688475706,
                    0.00015348184529029996,
                    0.00021925977898614279,
                    0.00013155586739168568,
                    0.00021925977898614279,
                    4.385195579722856e-05,
                    8.770391159445712e-05,
                    8.770391159445712e-05,
                    6.577793369584284e-05,
                    0.00015348184529029996,
                    8.770391159445712e-05,
                    4.385195579722856e-05,
                    0.00013155586739168568,
                    4.385195579722856e-05,
                    8.770391159445712e-05,
                    4.385195579722856e-05,
                    0.00010962988949307139,
                    6.577793369584284e-05,
                    6.577793369584284e-05,
                    2.192597789861428e-05,
                    0.0,
                    2.192597789861428e-05,
                    0.0,
                    2.192597789861428e-05,
                    0.0,
                    2.192597789861428e-05,
                    0.0,
                    0.0,
                    0.0,
                    2.192597789861428e-05,
                    0.0,
                    0.0,
                    0.0,
                    0.0,
                    0.0,
                    0.0,
                    0.0,
                    0.0,
                    0.0,
                    0.0,
                    4.385195579722856e-05,
                    0.0,
                    0.0,
                    0.0,
                    0.0,
                    0.0,
                    0.0,
                    0.0,
                    0.0,
                    0.0,
                    0.0,
                    0.0,
                    0.0,
                    0.0,
                    0.0,
                    0.0,
                    0.0,
                    0.0,
                    0.0,
                    0.0,
                    0.0,
                    0.0,
                    0.0,
                    0.0,
                    0.0,
                    0.0,
                    0.0,
                    0.0,
                    0.0,
                    0.0,
                    0.0,
                    0.0,
                    0.0,
                    0.0,
                    0.0,
                    0.0,
                    0.0,
                    0.0,
                    0.0,
                    0.0,
                    0.0,
                    0.0,
                    0.0,
                    0.0,
                    0.0,
                    0.0,
                    0.0,
                    0.0,
                    0.0,
                    0.0,
                    0.0,
                    0.0,
                    0.0,
                    0.0,
                    0.0,
                    0.0,
                    0.0,
                    0.0,
                    0.0,
                    0.0,
                    0.0,
                    0.0,
                    0.0
                ]
            },
            {
                "x": 0.069681,
                "bin": [
                    0.001,
                    0.0010568175092136585,
                    0.001116863247780561,
                    0.0011803206356517297,
                    0.0012473835142429433,
                    0.0013182567385564075,
                    0.0013931568029453036,
                    0.0014723125024327193,
                    0.001555965631605075,
                    0.0016443717232149323,
                    0.0017378008287493763,
                    0.0018365383433483473,
                    0.0019408858775927793,
                    0.0020511621788255646,
                    0.002167704104819694,
                    0.0022908676527677724,
                    0.0024210290467361778,
                    0.0025585858869056452,
                    0.0027039583641088436,
                    0.0028575905433749467,
                    0.003019951720402016,
                    0.0031915378551007614,
                    0.003372873086588689,
                    0.0035645113342624426,
                    0.003767037989839089,
                    0.003981071705534973,
                    0.004207266283844442,
                    0.004446312674691089,
                    0.004698941086052156,
                    0.004965923214503363,
                    0.005248074602497723,
                    0.005546257129579105,
                    0.005861381645140285,
                    0.006194410750767812,
                    0.006546361740672747,
                    0.006918309709189363,
                    0.007311390834834172,
                    0.007726805850957022,
                    0.008165823713585922,
                    0.008629785477669702,
                    0.009120108393559097,
                    0.009638290236239706,
                    0.010185913880541169,
                    0.010764652136298349,
                    0.01137627285823431,
                    0.012022644346174132,
                    0.012705741052085419,
                    0.013427649611378642,
                    0.014190575216890926,
                    0.014996848355023733,
                    0.015848931924611134,
                    0.016749428760264373,
                    0.01770108958317421,
                    0.018706821403658005,
                    0.01976969640111861,
                    0.020892961308540396,
                    0.022080047330189003,
                    0.023334580622810033,
                    0.0246603933723434,
                    0.02606153549998895,
                    0.02754228703338166,
                    0.029107171180666053,
                    0.03076096814740708,
                    0.032508729738543435,
                    0.034355794789987466,
                    0.03630780547701014,
                    0.03837072454922788,
                    0.040550853544838394,
                    0.042854852039743964,
                    0.04528975799036209,
                    0.047863009232263824,
                    0.0505824662003114,
                    0.053456435939697164,
                    0.05649369748123025,
                    0.059703528658383694,
                    0.06309573444801933,
                    0.06668067692136222,
                    0.07046930689671471,
                    0.07447319739059892,
                    0.07870457896950989,
                    0.08317637711026708,
                    0.08790225168308842,
                    0.09289663867799362,
                    0.09817479430199844,
                    0.10375284158180126,
                    0.1096478196143185,
                    0.11587773561551262,
                    0.1224616199265049,
                    0.12941958414499863,
                    0.13677288255958495,
                    0.1445439770745928,
                    0.15275660582380732,
                    0.1614358556826487,
                    0.17060823890031243,
                    0.180301774085957,
                    0.19054607179632482,
                    0.20137242498623895,
                    0.21281390459827113,
                    0.22490546058357805,
                    0.23768402866248758,
                    0.25118864315095796,
                    0.2654605561975539,
                    0.2805433637951713,
                    0.2964831389524342,
                    0.31332857243155854,
                    0.3311311214825911,
                    0.3499451670283573,
                    0.3698281797802663,
                    0.3908408957924021,
                    0.41304750199016144,
                    0.4365158322401661,
                    0.46131757456037953,
                    0.4875284901033865,
                    0.5152286445817567,
                    0.5445026528424215,
                    0.5754399373371573,
                    0.6081350012787182,
                    0.64268771731702,
                    0.6792036326171843,
                    0.7177942912713615,
                    0.7585775750291835,
                    0.801678063387679,
                    0.8472274141405963,
                    0.8953647655495938,
                    0.946237161365793,
                    1.0,
                    1.0568175092136585,
                    1.1168632477805611,
                    1.1803206356517297,
                    1.2473835142429432,
                    1.3182567385564075,
                    1.3931568029453036,
                    1.4723125024327193,
                    1.555965631605075,
                    1.6443717232149324,
                    1.7378008287493762,
                    1.8365383433483473,
                    1.9408858775927793,
                    2.051162178825567,
                    2.167704104819694,
                    2.2908676527677723,
                    2.4210290467361775,
                    2.5585858869056453,
                    2.703958364108843,
                    2.8575905433749464,
                    3.019951720402016,
                    3.1915378551007616,
                    3.372873086588689,
                    3.5645113342624426,
                    3.767037989839089,
                    3.981071705534973,
                    4.207266283844442,
                    4.446312674691089,
                    4.698941086052156,
                    4.965923214503363,
                    5.248074602497728,
                    5.54625712957911,
                    5.86138164514029,
                    6.194410750767818,
                    6.5463617406727534,
                    6.918309709189363,
                    7.311390834834173,
                    7.726805850957021,
                    8.165823713585922,
                    8.629785477669701,
                    9.120108393559097,
                    9.638290236239705,
                    10.18591388054117,
                    10.76465213629835,
                    11.37627285823431,
                    12.02264434617413,
                    12.705741052085418,
                    13.427649611378643,
                    14.190575216890926,
                    14.99684835502374,
                    15.848931924611142,
                    16.749428760264383,
                    17.70108958317422,
                    18.706821403658015,
                    19.76969640111862,
                    20.892961308540407,
                    22.080047330189014,
                    23.334580622810044,
                    24.66039337234341,
                    26.061535499988977,
                    27.54228703338169,
                    29.107171180666082,
                    30.760968147407112,
                    32.50872973854347,
                    34.3557947899875,
                    36.30780547701018,
                    38.37072454922792,
                    40.55085354483843,
                    42.85485203974392,
                    45.28975799036204,
                    47.863009232263806,
                    50.58246620031137,
                    53.45643593969714,
                    56.49369748123023,
                    59.70352865838366,
                    63.0957344480193,
                    66.68067692136219,
                    70.46930689671467,
                    74.47319739059888,
                    78.70457896950985,
                    83.17637711026708,
                    87.90225168308842,
                    92.89663867799364,
                    98.17479430199843,
                    103.75284158180126,
                    109.64781961431851,
                    115.87773561551262,
                    122.4616199265049,
                    129.41958414499862,
                    136.77288255958496,
                    144.5439770745928,
                    152.75660582380732,
                    161.4358556826487,
                    170.60823890031244,
                    180.301774085957,
                    190.54607179632484,
                    201.37242498623894,
                    212.81390459827134,
                    224.90546058357828,
                    237.68402866248783,
                    251.18864315095823,
                    265.4605561975542,
                    280.5433637951716,
                    296.48313895243456,
                    313.3285724315589,
                    331.1311214825914,
                    349.9451670283577,
                    369.8281797802666,
                    390.8408957924025,
                    413.0475019901619,
                    436.51583224016565,
                    461.31757456037906,
                    487.528490103386,
                    515.2286445817562,
                    544.5026528424208,
                    575.4399373371566,
                    608.1350012787176,
                    642.6877173170194,
                    679.2036326171843,
                    717.7942912713615,
                    758.5775750291835,
                    801.678063387679,
                    847.2274141405964,
                    895.3647655495937,
                    946.237161365793
                ],
                "output": [
                    0.0,
                    0.012200827784775959,
                    0.0,
                    0.0,
                    0.0,
                    0.0,
                    0.0,
                    0.0,
                    0.0,
                    0.0,
                    0.0,
                    0.0,
                    0.012668706136404535,
                    0.0,
                    0.0,
                    0.0,
                    0.0,
                    0.0,
                    0.011265071081518805,
                    0.0,
                    0.0,
                    0.0,
                    0.0,
                    0.012272809069641894,
                    0.0,
                    0.0,
                    0.0,
                    0.012632715493971568,
                    0.0,
                    0.0,
                    0.011732949433147382,
                    0.0,
                    0.0,
                    0.012128846499910024,
                    0.0,
                    0.012272809069641894,
                    0.0,
                    0.01245276228180673,
                    0.0,
                    0.011804930718013317,
                    0.0,
                    0.0125967248515386,
                    0.012308799712074861,
                    0.0,
                    0.013100593845600144,
                    0.01187691200287925,
                    0.011948893287745186,
                    0.012164837142342991,
                    0.011481014936116609,
                    0.01245276228180673,
                    0.012704696778837503,
                    0.01245276228180673,
                    0.011804930718013317,
                    0.012668706136404535,
                    0.012344790354507827,
                    0.025769299982004678,
                    0.011552996220982544,
                    0.024257692999820047,
                    0.012344790354507827,
                    0.023861795933057404,
                    0.0251934497030772,
                    0.023573870793593667,
                    0.022206226381140903,
                    0.021450422890048587,
                    0.02238617959330574,
                    0.03199568112290804,
                    0.018859096634874933,
                    0.02800071981284866,
                    0.027496850818787114,
                    0.019111031131905706,
                    0.033471297462659706,
                    0.023573870793593667,
                    0.022206226381140903,
                    0.027676804030951952,
                    0.02587727190930358,
                    0.022494151520604643,
                    0.025697318697138743,
                    0.018175274428648552,
                    0.020190750404894726,
                    0.018247255713514487,
                    0.01875112470757603,
                    0.014144322476156199,
                    0.01526003239157819,
                    0.011013136584488032,
                    0.010473276947993522,
                    0.00838581968688141,
                    0.0074860536260572255,
                    0.00658628756523304,
                    0.0054705776498110495,
                    0.005398596364945114,
                    0.004174914522224221,
                    0.003599064243296743,
                    0.003023213964369264,
                    0.0027352888249055247,
                    0.0027352888249055247,
                    0.0016555695519165016,
                    0.0021234479035450783,
                    0.0017275508367824365,
                    0.0016915601943494692,
                    0.00125967248515386,
                    0.0012956631275868275,
                    0.001007737988123088,
                    0.0011157099154219903,
                    0.0009357567032571532,
                    0.0009357567032571532,
                    0.0007917941335252835,
                    0.0005398596364945115,
                    0.00043188770919560913,
                    0.0008277847759582508,
                    0.00043188770919560913,
                    0.00035990642432967427,
                    0.0005398596364945115,
                    0.0005758502789274788,
                    0.0004678783516285766,
                    0.00035990642432967427,
                    0.00032391578189670686,
                    0.00035990642432967427,
                    0.00039589706676264173,
                    0.00032391578189670686,
                    0.00035990642432967427,
                    0.00021594385459780457,
                    0.000251934497030772,
                    0.0001439625697318697,
                    0.00010797192729890228,
                    0.0001439625697318697,
                    0.0001439625697318697,
                    0.00021594385459780457,
                    7.198128486593485e-05,
                    7.198128486593485e-05,
                    0.0002879251394637394,
                    3.5990642432967426e-05,
                    3.5990642432967426e-05,
                    0.0,
                    0.0,
                    0.00010797192729890228,
                    7.198128486593485e-05,
                    0.0001439625697318697,
                    7.198128486593485e-05,
                    7.198128486593485e-05,
                    0.0,
                    0.0001439625697318697,
                    7.198128486593485e-05,
                    3.5990642432967426e-05,
                    0.00010797192729890228,
                    3.5990642432967426e-05,
                    3.5990642432967426e-05,
                    0.0,
                    0.0,
                    0.0,
                    0.0,
                    3.5990642432967426e-05,
                    0.0,
                    3.5990642432967426e-05,
                    3.5990642432967426e-05,
                    3.5990642432967426e-05,
                    0.0,
                    3.5990642432967426e-05,
                    0.0,
                    0.0,
                    0.0,
                    0.0,
                    3.5990642432967426e-05,
                    0.0,
                    0.0,
                    0.0,
                    3.5990642432967426e-05,
                    0.0,
                    0.0,
                    0.0,
                    0.0,
                    0.0,
                    0.0,
                    0.0,
                    0.0,
                    0.0,
                    0.0,
                    0.0,
                    0.0,
                    0.0,
                    0.0,
                    3.5990642432967426e-05,
                    0.0,
                    0.0,
                    0.0,
                    0.0,
                    0.0,
                    0.0,
                    0.0,
                    0.0,
                    0.0,
                    0.0,
                    0.0,
                    0.0,
                    0.0,
                    0.0,
                    0.0,
                    0.0,
                    0.0,
                    0.0,
                    0.0,
                    0.0,
                    0.0,
                    0.0,
                    0.0,
                    0.0,
                    0.0,
                    0.0,
                    0.0,
                    0.0,
                    0.0,
                    0.0,
                    0.0,
                    0.0,
                    0.0,
                    0.0,
                    0.0,
                    0.0,
                    0.0,
                    0.0,
                    0.0,
                    0.0,
                    0.0,
                    0.0,
                    0.0,
                    0.0,
                    0.0,
                    0.0,
                    0.0,
                    0.0,
                    0.0,
                    0.0,
                    0.0,
                    0.0,
                    0.0,
                    0.0,
                    0.0,
                    0.0,
                    0.0,
                    0.0,
                    0.0,
                    0.0,
                    0.0,
                    0.0,
                    0.0,
                    0.0,
                    0.0,
                    0.0,
                    0.0,
                    0.0,
                    0.0
                ]
            },
            {
                "x": 1.343931,
                "bin": [
                    0.001,
                    0.0010568175092136585,
                    0.001116863247780561,
                    0.0011803206356517297,
                    0.0012473835142429433,
                    0.0013182567385564075,
                    0.0013931568029453036,
                    0.0014723125024327193,
                    0.001555965631605075,
                    0.0016443717232149323,
                    0.0017378008287493763,
                    0.0018365383433483473,
                    0.0019408858775927793,
                    0.0020511621788255646,
                    0.002167704104819694,
                    0.0022908676527677724,
                    0.0024210290467361778,
                    0.0025585858869056452,
                    0.0027039583641088436,
                    0.0028575905433749467,
                    0.003019951720402016,
                    0.0031915378551007614,
                    0.003372873086588689,
                    0.0035645113342624426,
                    0.003767037989839089,
                    0.003981071705534973,
                    0.004207266283844442,
                    0.004446312674691089,
                    0.004698941086052156,
                    0.004965923214503363,
                    0.005248074602497723,
                    0.005546257129579105,
                    0.005861381645140285,
                    0.006194410750767812,
                    0.006546361740672747,
                    0.006918309709189363,
                    0.007311390834834172,
                    0.007726805850957022,
                    0.008165823713585922,
                    0.008629785477669702,
                    0.009120108393559097,
                    0.009638290236239706,
                    0.010185913880541169,
                    0.010764652136298349,
                    0.01137627285823431,
                    0.012022644346174132,
                    0.012705741052085419,
                    0.013427649611378642,
                    0.014190575216890926,
                    0.014996848355023733,
                    0.015848931924611134,
                    0.016749428760264373,
                    0.01770108958317421,
                    0.018706821403658005,
                    0.01976969640111861,
                    0.020892961308540396,
                    0.022080047330189003,
                    0.023334580622810033,
                    0.0246603933723434,
                    0.02606153549998895,
                    0.02754228703338166,
                    0.029107171180666053,
                    0.03076096814740708,
                    0.032508729738543435,
                    0.034355794789987466,
                    0.03630780547701014,
                    0.03837072454922788,
                    0.040550853544838394,
                    0.042854852039743964,
                    0.04528975799036209,
                    0.047863009232263824,
                    0.0505824662003114,
                    0.053456435939697164,
                    0.05649369748123025,
                    0.059703528658383694,
                    0.06309573444801933,
                    0.06668067692136222,
                    0.07046930689671471,
                    0.07447319739059892,
                    0.07870457896950989,
                    0.08317637711026708,
                    0.08790225168308842,
                    0.09289663867799362,
                    0.09817479430199844,
                    0.10375284158180126,
                    0.1096478196143185,
                    0.11587773561551262,
                    0.1224616199265049,
                    0.12941958414499863,
                    0.13677288255958495,
                    0.1445439770745928,
                    0.15275660582380732,
                    0.1614358556826487,
                    0.17060823890031243,
                    0.180301774085957,
                    0.19054607179632482,
                    0.20137242498623895,
                    0.21281390459827113,
                    0.22490546058357805,
                    0.23768402866248758,
                    0.25118864315095796,
                    0.2654605561975539,
                    0.2805433637951713,
                    0.2964831389524342,
                    0.31332857243155854,
                    0.3311311214825911,
                    0.3499451670283573,
                    0.3698281797802663,
                    0.3908408957924021,
                    0.41304750199016144,
                    0.4365158322401661,
                    0.46131757456037953,
                    0.4875284901033865,
                    0.5152286445817567,
                    0.5445026528424215,
                    0.5754399373371573,
                    0.6081350012787182,
                    0.64268771731702,
                    0.6792036326171843,
                    0.7177942912713615,
                    0.7585775750291835,
                    0.801678063387679,
                    0.8472274141405963,
                    0.8953647655495938,
                    0.946237161365793,
                    1.0,
                    1.0568175092136585,
                    1.1168632477805611,
                    1.1803206356517297,
                    1.2473835142429432,
                    1.3182567385564075,
                    1.3931568029453036,
                    1.4723125024327193,
                    1.555965631605075,
                    1.6443717232149324,
                    1.7378008287493762,
                    1.8365383433483473,
                    1.9408858775927793,
                    2.051162178825567,
                    2.167704104819694,
                    2.2908676527677723,
                    2.4210290467361775,
                    2.5585858869056453,
                    2.703958364108843,
                    2.8575905433749464,
                    3.019951720402016,
                    3.1915378551007616,
                    3.372873086588689,
                    3.5645113342624426,
                    3.767037989839089,
                    3.981071705534973,
                    4.207266283844442,
                    4.446312674691089,
                    4.698941086052156,
                    4.965923214503363,
                    5.248074602497728,
                    5.54625712957911,
                    5.86138164514029,
                    6.194410750767818,
                    6.5463617406727534,
                    6.918309709189363,
                    7.311390834834173,
                    7.726805850957021,
                    8.165823713585922,
                    8.629785477669701,
                    9.120108393559097,
                    9.638290236239705,
                    10.18591388054117,
                    10.76465213629835,
                    11.37627285823431,
                    12.02264434617413,
                    12.705741052085418,
                    13.427649611378643,
                    14.190575216890926,
                    14.99684835502374,
                    15.848931924611142,
                    16.749428760264383,
                    17.70108958317422,
                    18.706821403658015,
                    19.76969640111862,
                    20.892961308540407,
                    22.080047330189014,
                    23.334580622810044,
                    24.66039337234341,
                    26.061535499988977,
                    27.54228703338169,
                    29.107171180666082,
                    30.760968147407112,
                    32.50872973854347,
                    34.3557947899875,
                    36.30780547701018,
                    38.37072454922792,
                    40.55085354483843,
                    42.85485203974392,
                    45.28975799036204,
                    47.863009232263806,
                    50.58246620031137,
                    53.45643593969714,
                    56.49369748123023,
                    59.70352865838366,
                    63.0957344480193,
                    66.68067692136219,
                    70.46930689671467,
                    74.47319739059888,
                    78.70457896950985,
                    83.17637711026708,
                    87.90225168308842,
                    92.89663867799364,
                    98.17479430199843,
                    103.75284158180126,
                    109.64781961431851,
                    115.87773561551262,
                    122.4616199265049,
                    129.41958414499862,
                    136.77288255958496,
                    144.5439770745928,
                    152.75660582380732,
                    161.4358556826487,
                    170.60823890031244,
                    180.301774085957,
                    190.54607179632484,
                    201.37242498623894,
                    212.81390459827134,
                    224.90546058357828,
                    237.68402866248783,
                    251.18864315095823,
                    265.4605561975542,
                    280.5433637951716,
                    296.48313895243456,
                    313.3285724315589,
                    331.1311214825914,
                    349.9451670283577,
                    369.8281797802666,
                    390.8408957924025,
                    413.0475019901619,
                    436.51583224016565,
                    461.31757456037906,
                    487.528490103386,
                    515.2286445817562,
                    544.5026528424208,
                    575.4399373371566,
                    608.1350012787176,
                    642.6877173170194,
                    679.2036326171843,
                    717.7942912713615,
                    758.5775750291835,
                    801.678063387679,
                    847.2274141405964,
                    895.3647655495937,
                    946.237161365793
                ],
                "output": [
                    0.0,
                    0.01855846322900981,
                    0.0,
                    0.0,
                    0.0,
                    0.0,
                    0.0,
                    0.0,
                    0.0,
                    0.0,
                    0.0,
                    0.0,
                    0.018639859997558097,
                    0.0,
                    0.0,
                    0.0,
                    0.0,
                    0.0,
                    0.019494526067315127,
                    0.0,
                    0.0,
                    0.0,
                    0.0,
                    0.018436368076187374,
                    0.0,
                    0.0,
                    0.0,
                    0.018517764844735662,
                    0.0,
                    0.0,
                    0.01688982947376989,
                    0.0,
                    0.0,
                    0.01713401977941476,
                    0.0,
                    0.0175410036221562,
                    0.0,
                    0.019168938993121973,
                    0.0,
                    0.015994465019738717,
                    0.0,
                    0.01774449554352692,
                    0.01688982947376989,
                    0.0,
                    0.016157258556835294,
                    0.016645639168125025,
                    0.01640144886248016,
                    0.0171747181636889,
                    0.0168084327052216,
                    0.018232876154816655,
                    0.018721256766106385,
                    0.015343290871352408,
                    0.015506084408448985,
                    0.01546538602417484,
                    0.01518049733425583,
                    0.03141915265963941,
                    0.01697122624231818,
                    0.03154124781246184,
                    0.014773513491514387,
                    0.028041186764885435,
                    0.02893655121891661,
                    0.02620975947254894,
                    0.02527369663424362,
                    0.02450042733303488,
                    0.022791095193520818,
                    0.03300638964633104,
                    0.020349192137072158,
                    0.030035407594318504,
                    0.027105123926580113,
                    0.016197956941109436,
                    0.03007610597859265,
                    0.019860811525782427,
                    0.01933173253021855,
                    0.023238777420536406,
                    0.01896544707175125,
                    0.017011924626592324,
                    0.018070082617720078,
                    0.011965324976598428,
                    0.011476944365308698,
                    0.010011802531439502,
                    0.009971104147165358,
                    0.005575678645557771,
                    0.006755931789507956,
                    0.004191933580236865,
                    0.0037849497374954216,
                    0.003337267510479834,
                    0.0018721256766106385,
                    0.0014244434495950511,
                    0.0009360628383053192,
                    0.0008953644540311749,
                    0.0009360628383053192,
                    0.0004069838427414432,
                    0.0006104757641121648,
                    0.0004069838427414432,
                    0.0004883806112897318,
                    0.0002034919213707216,
                    0.0003255870741931545,
                    0.0002034919213707216,
                    0.00028488868991901023,
                    0.0002034919213707216,
                    0.00028488868991901023,
                    0.0002034919213707216,
                    0.00036628545846729884,
                    0.00012209515282243295,
                    0.0002441903056448659,
                    0.00016279353709657725,
                    0.00012209515282243295,
                    8.139676854828863e-05,
                    0.00012209515282243295,
                    8.139676854828863e-05,
                    8.139676854828863e-05,
                    0.0,
                    0.00012209515282243295,
                    8.139676854828863e-05,
                    4.0698384274144313e-05,
                    8.139676854828863e-05,
                    0.00012209515282243295,
                    0.00012209515282243295,
                    0.0,
                    0.00012209515282243295,
                    0.0,
                    0.0,
                    0.00012209515282243295,
                    0.00012209515282243295,
                    4.0698384274144313e-05,
                    4.0698384274144313e-05,
                    4.0698384274144313e-05,
                    4.0698384274144313e-05,
                    4.0698384274144313e-05,
                    4.0698384274144313e-05,
                    0.0,
                    0.0,
                    0.0,
                    4.0698384274144313e-05,
                    4.0698384274144313e-05,
                    0.0,
                    4.0698384274144313e-05,
                    0.0,
                    0.0,
                    0.0,
                    0.0,
                    0.0,
                    0.0,
                    0.0,
                    0.0,
                    0.0,
                    0.0,
                    4.0698384274144313e-05,
                    0.0,
                    4.0698384274144313e-05,
                    0.0,
                    4.0698384274144313e-05,
                    0.0,
                    0.0,
                    0.0,
                    4.0698384274144313e-05,
                    0.0,
                    4.0698384274144313e-05,
                    0.0,
                    0.0,
                    0.0,
                    0.0,
                    0.0,
                    0.0,
                    0.0,
                    0.0,
                    0.0,
                    0.0,
                    0.0,
                    0.0,
                    0.0,
                    0.0,
                    0.0,
                    0.0,
                    0.0,
                    0.0,
                    0.0,
                    0.0,
                    0.0,
                    0.0,
                    0.0,
                    0.0,
                    0.0,
                    0.0,
                    0.0,
                    0.0,
                    0.0,
                    0.0,
                    0.0,
                    0.0,
                    0.0,
                    0.0,
                    0.0,
                    0.0,
                    0.0,
                    0.0,
                    0.0,
                    0.0,
                    0.0,
                    0.0,
                    0.0,
                    0.0,
                    0.0,
                    0.0,
                    0.0,
                    0.0,
                    0.0,
                    0.0,
                    0.0,
                    0.0,
                    0.0,
                    0.0,
                    0.0,
                    0.0,
                    0.0,
                    0.0,
                    0.0,
                    0.0,
                    0.0,
                    0.0,
                    0.0,
                    0.0,
                    0.0,
                    0.0,
                    0.0,
                    0.0,
                    0.0,
                    0.0,
                    0.0,
                    0.0,
                    0.0,
                    0.0,
                    0.0,
                    0.0,
                    0.0,
                    0.0,
                    0.0,
                    0.0,
                    0.0,
                    0.0,
                    0.0,
                    0.0,
                    0.0,
                    0.0,
                    0.0,
                    0.0,
                    0.0,
                    0.0,
                    0.0,
                    0.0
                ]
            },
            {
                "x": 1.941037,
                "bin": [
                    0.001,
                    0.0010568175092136585,
                    0.001116863247780561,
                    0.0011803206356517297,
                    0.0012473835142429433,
                    0.0013182567385564075,
                    0.0013931568029453036,
                    0.0014723125024327193,
                    0.001555965631605075,
                    0.0016443717232149323,
                    0.0017378008287493763,
                    0.0018365383433483473,
                    0.0019408858775927793,
                    0.0020511621788255646,
                    0.002167704104819694,
                    0.0022908676527677724,
                    0.0024210290467361778,
                    0.0025585858869056452,
                    0.0027039583641088436,
                    0.0028575905433749467,
                    0.003019951720402016,
                    0.0031915378551007614,
                    0.003372873086588689,
                    0.0035645113342624426,
                    0.003767037989839089,
                    0.003981071705534973,
                    0.004207266283844442,
                    0.004446312674691089,
                    0.004698941086052156,
                    0.004965923214503363,
                    0.005248074602497723,
                    0.005546257129579105,
                    0.005861381645140285,
                    0.006194410750767812,
                    0.006546361740672747,
                    0.006918309709189363,
                    0.007311390834834172,
                    0.007726805850957022,
                    0.008165823713585922,
                    0.008629785477669702,
                    0.009120108393559097,
                    0.009638290236239706,
                    0.010185913880541169,
                    0.010764652136298349,
                    0.01137627285823431,
                    0.012022644346174132,
                    0.012705741052085419,
                    0.013427649611378642,
                    0.014190575216890926,
                    0.014996848355023733,
                    0.015848931924611134,
                    0.016749428760264373,
                    0.01770108958317421,
                    0.018706821403658005,
                    0.01976969640111861,
                    0.020892961308540396,
                    0.022080047330189003,
                    0.023334580622810033,
                    0.0246603933723434,
                    0.02606153549998895,
                    0.02754228703338166,
                    0.029107171180666053,
                    0.03076096814740708,
                    0.032508729738543435,
                    0.034355794789987466,
                    0.03630780547701014,
                    0.03837072454922788,
                    0.040550853544838394,
                    0.042854852039743964,
                    0.04528975799036209,
                    0.047863009232263824,
                    0.0505824662003114,
                    0.053456435939697164,
                    0.05649369748123025,
                    0.059703528658383694,
                    0.06309573444801933,
                    0.06668067692136222,
                    0.07046930689671471,
                    0.07447319739059892,
                    0.07870457896950989,
                    0.08317637711026708,
                    0.08790225168308842,
                    0.09289663867799362,
                    0.09817479430199844,
                    0.10375284158180126,
                    0.1096478196143185,
                    0.11587773561551262,
                    0.1224616199265049,
                    0.12941958414499863,
                    0.13677288255958495,
                    0.1445439770745928,
                    0.15275660582380732,
                    0.1614358556826487,
                    0.17060823890031243,
                    0.180301774085957,
                    0.19054607179632482,
                    0.20137242498623895,
                    0.21281390459827113,
                    0.22490546058357805,
                    0.23768402866248758,
                    0.25118864315095796,
                    0.2654605561975539,
                    0.2805433637951713,
                    0.2964831389524342,
                    0.31332857243155854,
                    0.3311311214825911,
                    0.3499451670283573,
                    0.3698281797802663,
                    0.3908408957924021,
                    0.41304750199016144,
                    0.4365158322401661,
                    0.46131757456037953,
                    0.4875284901033865,
                    0.5152286445817567,
                    0.5445026528424215,
                    0.5754399373371573,
                    0.6081350012787182,
                    0.64268771731702,
                    0.6792036326171843,
                    0.7177942912713615,
                    0.7585775750291835,
                    0.801678063387679,
                    0.8472274141405963,
                    0.8953647655495938,
                    0.946237161365793,
                    1.0,
                    1.0568175092136585,
                    1.1168632477805611,
                    1.1803206356517297,
                    1.2473835142429432,
                    1.3182567385564075,
                    1.3931568029453036,
                    1.4723125024327193,
                    1.555965631605075,
                    1.6443717232149324,
                    1.7378008287493762,
                    1.8365383433483473,
                    1.9408858775927793,
                    2.051162178825567,
                    2.167704104819694,
                    2.2908676527677723,
                    2.4210290467361775,
                    2.5585858869056453,
                    2.703958364108843,
                    2.8575905433749464,
                    3.019951720402016,
                    3.1915378551007616,
                    3.372873086588689,
                    3.5645113342624426,
                    3.767037989839089,
                    3.981071705534973,
                    4.207266283844442,
                    4.446312674691089,
                    4.698941086052156,
                    4.965923214503363,
                    5.248074602497728,
                    5.54625712957911,
                    5.86138164514029,
                    6.194410750767818,
                    6.5463617406727534,
                    6.918309709189363,
                    7.311390834834173,
                    7.726805850957021,
                    8.165823713585922,
                    8.629785477669701,
                    9.120108393559097,
                    9.638290236239705,
                    10.18591388054117,
                    10.76465213629835,
                    11.37627285823431,
                    12.02264434617413,
                    12.705741052085418,
                    13.427649611378643,
                    14.190575216890926,
                    14.99684835502374,
                    15.848931924611142,
                    16.749428760264383,
                    17.70108958317422,
                    18.706821403658015,
                    19.76969640111862,
                    20.892961308540407,
                    22.080047330189014,
                    23.334580622810044,
                    24.66039337234341,
                    26.061535499988977,
                    27.54228703338169,
                    29.107171180666082,
                    30.760968147407112,
                    32.50872973854347,
                    34.3557947899875,
                    36.30780547701018,
                    38.37072454922792,
                    40.55085354483843,
                    42.85485203974392,
                    45.28975799036204,
                    47.863009232263806,
                    50.58246620031137,
                    53.45643593969714,
                    56.49369748123023,
                    59.70352865838366,
                    63.0957344480193,
                    66.68067692136219,
                    70.46930689671467,
                    74.47319739059888,
                    78.70457896950985,
                    83.17637711026708,
                    87.90225168308842,
                    92.89663867799364,
                    98.17479430199843,
                    103.75284158180126,
                    109.64781961431851,
                    115.87773561551262,
                    122.4616199265049,
                    129.41958414499862,
                    136.77288255958496,
                    144.5439770745928,
                    152.75660582380732,
                    161.4358556826487,
                    170.60823890031244,
                    180.301774085957,
                    190.54607179632484,
                    201.37242498623894,
                    212.81390459827134,
                    224.90546058357828,
                    237.68402866248783,
                    251.18864315095823,
                    265.4605561975542,
                    280.5433637951716,
                    296.48313895243456,
                    313.3285724315589,
                    331.1311214825914,
                    349.9451670283577,
                    369.8281797802666,
                    390.8408957924025,
                    413.0475019901619,
                    436.51583224016565,
                    461.31757456037906,
                    487.528490103386,
                    515.2286445817562,
                    544.5026528424208,
                    575.4399373371566,
                    608.1350012787176,
                    642.6877173170194,
                    679.2036326171843,
                    717.7942912713615,
                    758.5775750291835,
                    801.678063387679,
                    847.2274141405964,
                    895.3647655495937,
                    946.237161365793
                ],
                "output": [
                    0.0,
                    0.01849957753368613,
                    0.0,
                    0.0,
                    0.0,
                    0.0,
                    0.0,
                    0.0,
                    0.0,
                    0.0,
                    0.0,
                    0.0,
                    0.01783252545915418,
                    0.0,
                    0.0,
                    0.0,
                    0.0,
                    0.0,
                    0.017654644905945656,
                    0.0,
                    0.0,
                    0.0,
                    0.0,
                    0.01818828656557122,
                    0.0,
                    0.0,
                    0.0,
                    0.019833681682750032,
                    0.0,
                    0.0,
                    0.01849957753368613,
                    0.0,
                    0.0,
                    0.017565704629341396,
                    0.0,
                    0.017921465735758438,
                    0.0,
                    0.01872192822519678,
                    0.0,
                    0.017209943522924355,
                    0.0,
                    0.01805487615066483,
                    0.018455107395383998,
                    0.0,
                    0.019789211544447904,
                    0.01752123449103927,
                    0.016987592831413705,
                    0.01796593587406057,
                    0.016320540756881753,
                    0.016409481033486013,
                    0.015697958820651933,
                    0.017610174767643528,
                    0.016098190065371103,
                    0.016765242139903054,
                    0.015697958820651933,
                    0.030106283630542092,
                    0.013385511628941166,
                    0.028549828789967535,
                    0.013830213011962467,
                    0.028016187130341975,
                    0.028327478098456885,
                    0.026682082981278072,
                    0.02490327744919287,
                    0.02281318094899275,
                    0.023702583715035353,
                    0.03308578289678481,
                    0.020900965002001157,
                    0.02970605238582292,
                    0.029261351002801618,
                    0.017121003246320095,
                    0.030639925290167652,
                    0.019522390714635122,
                    0.017921465735758438,
                    0.02245741984257571,
                    0.019344510161426604,
                    0.016142660203673234,
                    0.01849957753368613,
                    0.010717303330813359,
                    0.013341041490639036,
                    0.010050251256281407,
                    0.009561079734957977,
                    0.0068928714368301685,
                    0.0073820429581536,
                    0.004669364521723662,
                    0.004135722862098101,
                    0.0024458576066171567,
                    0.001912215946991595,
                    0.001467514563970294,
                    0.0008894027660426024,
                    0.0006670520745319518,
                    0.0005781117979276916,
                    0.0005781117979276916,
                    0.0004447013830213012,
                    0.0004447013830213012,
                    0.0004447013830213012,
                    0.0002223506915106506,
                    0.0004891715213234313,
                    8.894027660426023e-05,
                    0.0002223506915106506,
                    0.00017788055320852047,
                    0.00017788055320852047,
                    0.00017788055320852047,
                    8.894027660426023e-05,
                    8.894027660426023e-05,
                    0.00013341041490639037,
                    4.447013830213012e-05,
                    8.894027660426023e-05,
                    8.894027660426023e-05,
                    0.0,
                    0.00013341041490639037,
                    4.447013830213012e-05,
                    0.0,
                    0.0,
                    4.447013830213012e-05,
                    0.0,
                    4.447013830213012e-05,
                    0.0,
                    0.0,
                    4.447013830213012e-05,
                    4.447013830213012e-05,
                    4.447013830213012e-05,
                    8.894027660426023e-05,
                    0.0,
                    8.894027660426023e-05,
                    4.447013830213012e-05,
                    0.0,
                    4.447013830213012e-05,
                    8.894027660426023e-05,
                    0.0,
                    4.447013830213012e-05,
                    4.447013830213012e-05,
                    0.0,
                    0.0,
                    4.447013830213012e-05,
                    0.0,
                    0.0,
                    0.0,
                    4.447013830213012e-05,
                    0.0,
                    0.0,
                    4.447013830213012e-05,
                    0.0,
                    0.0,
                    0.0,
                    0.0,
                    0.0,
                    0.0,
                    0.0,
                    0.0,
                    0.0,
                    0.0,
                    0.0,
                    0.0,
                    4.447013830213012e-05,
                    0.0,
                    4.447013830213012e-05,
                    0.0,
                    0.0,
                    0.0,
                    0.0,
                    0.0,
                    0.0,
                    0.0,
                    0.0,
                    0.0,
                    0.0,
                    0.0,
                    0.0,
                    0.0,
                    0.0,
                    0.0,
                    0.0,
                    0.0,
                    0.0,
                    0.0,
                    0.0,
                    0.0,
                    0.0,
                    0.0,
                    0.0,
                    0.0,
                    0.0,
                    0.0,
                    0.0,
                    0.0,
                    0.0,
                    0.0,
                    0.0,
                    0.0,
                    0.0,
                    0.0,
                    0.0,
                    0.0,
                    0.0,
                    0.0,
                    0.0,
                    0.0,
                    0.0,
[truncated: 3,915,063 more chars]
