# Supplementary material for: Programming Escherichia coli to function as a digital display
Source: Mol Syst Biol. 2020 Mar 5;16(3):e9401. doi: 10.15252/msb.20199401 (PMC7058928; doi:10.15252/msb.20199401)
Supplement: Supplementary file 2 — Dataset EV1 [file MSB-16-e9401-s002.zip › Dataset_EV1/Eco1C2G2T2.output.json]

[
	{
		"collection": "output_devices",
		"name": "YFP_reporter",
		"model": "YFP_reporter_model",
		"structure": "YFP_reporter_structure"
	},
	{
		"collection": "models",
		"name": "YFP_reporter_model",
		"functions": {
			"response_function": "linear_response",
			"input_composition": "tandem_input_composition"
		},
		"parameters": [
			{
				"name": "unit_conversion",
				"value": 1.0
			}
		]
	},
	{
		"collection": "structures",
		"name": "YFP_reporter",
		"inputs": [
			{
				"name": "in1",
				"part_type": "promoter"
			},
			{
				"name": "in2",
				"part_type": "promoter"
			}
		],
		"devices": [
			{
				"name": "YFP_reporter",
				"components": [
					"#in2",
					"#in1",
					"YFP_cassette"
				]
			}
		]
	},
	{
		"collection": "functions",
		"name": "linear_response",
		"equation": "c * x",
		"variables": [
			{
				"name": "x",
				"map": "#//model/functions/input_composition"
			}
		],
		"parameters": [
			{
				"name": "c",
				"map": "#//model/parameters/unit_conversion"
			}
		]
	},
	{
		"collection": "parts",
		"type": "cassette",
		"name": "YFP_cassette",
		"dnasequence": "CTGAAGCTGTCACCGGATGTGCTTTCCGGTCTGATGAGTCCGTGAGGACGAAACAGCCTCTACAAATAATTTTGTTTAATACTAGAGAAAGAGGGGAAATACTAGATGGTGAGCAAGGGCGAGGAGCTGTTCACCGGGGTGGTGCCCATCCTGGTCGAGCTGGACGGCGACGTAAACGGCCACAAGTTCAGCGTGTCCGGCGAGGGCGAGGGCGATGCCACCTACGGCAAGCTGACCCTGAAGTTCATCTGCACCACAGGCAAGCTGCCCGTGCCCTGGCCCACCCTCGTGACCACCTTCGGCTACGGCCTGCAATGCTTCGCCCGCTACCCCGACCACATGAAGCTGCACGACTTCTTCAAGTCCGCCATGCCCGAAGGCTACGTCCAGGAGCGCACCATCTTCTTCAAGGACGACGGCAACTACAAGACCCGCGCCGAGGTGAAGTTCGAGGGCGACACCCTGGTGAACCGCATCGAGCTGAAGGGCATCGACTTCAAGGAGGACGGCAACATCCTGGGGCACAAGCTGGAGTACAACTACAACAGCCACAACGTCTATATCATGGCCGACAAGCAGAAGAACGGCATCAAGGTGAACTTCAAGATCCGCCACAACATCGAGGACGGCAGCGTGCAGCTCGCCGACCACTACCAGCAGAACACCCCAATCGGCGACGGCCCCGTGCTGCTGCCCGACAACCACTACCTTAGCTACCAGTCCGCCCTGAGCAAAGACCCCAACGAGAAGCGCGATCACATGGTCCTGCTGGAGTTCGTGACCGCCGCCGGGATCACTCTCGGCATGGACGAGCTGTACAAGTAACTCGGTACCAAATTCCAGAAAAGAGGCCTCCCGAAAGGGGGGCCTTTTTTCGTTTTGGTCC"
	}
]
